# Supplementary material for: The genomic region of the 3′ untranslated region (3′UTR) of PHO84, rather than the antisense RNA, promotes gene repression
Source: Nucleic Acids Res. 2023 Jul 18;51(15):7900–13. doi: 10.1093/nar/gkad579 (PMC10450162; doi:10.1093/nar/gkad579)
Supplement: gkad579_Supplemental_Files [file gkad579_supplemental_files.zip]

Archive with 2 entries (2 files):
- Supplementary material_Hegazy et al_Updated.pdf
- Table_S11 A&B.xlsx
