# Supplementary material for: The genomic region of the 3′ untranslated region (3′UTR) of PHO84, rather than the antisense RNA, promotes gene repression
Source: Nucleic Acids Res. 2023 Jul 18;51(15):7900–13. doi: 10.1093/nar/gkad579 (PMC10450162; doi:10.1093/nar/gkad579)
Supplement: gkad579_Supplemental_Files [file gkad579_supplemental_files.zip › Table_S11 A&B.xlsx]

## Sheet: S11A
Saccharomyces cerevisiae Gene Information					Saccharomyces cerevisiae overlapping non-coding transcript information
gene_ID	gene_strand	gene_chr	gene_start	gene_end	non-coding_transcript_ID	non-coding_transcript_chr	non-coding_transcript_start	non-coding_transcript_end	non-coding_transcript_strand
YAL007C	Negative	chrI	137698	138345	van_Dijk_2011_11	chrI	137744	138816	Positive
YAL011W	Positive	chrI	132199	134076	van_Dijk_2011_25	chrI	133550	133959	Negative
YAL037W	Positive	chrI	74020	74823	van_Dijk_2011_24	chrI	73798	74694	Negative
YAL039C	Negative	chrI	68716	69525	van_Dijk_2011_10	chrI	68697	69663	Positive
YAL041W	Positive	chrI	62840	65404	van_Dijk_2011_22	chrI	65391	65728	Negative
YAL054C	Negative	chrI	42881	45022	Xu_2009_SUTs_6	chrI	43440	45328	Positive
YAL060W	Positive	chrI	35155	36303	Xu_2009_CUTs_5	chrI	35796	36348	Negative
YAL061W	Positive	chrI	33448	34701	van_Dijk_2011_20	chrI	31637	34448	Negative
YAL062W	Positive	chrI	31567	32940	van_Dijk_2011_20	chrI	31637	34448	Negative
YAL063C	Negative	chrI	24000	27968	van_Dijk_2011_6	chrI	27075	28174	Positive
YAL064C-A	Negative	chrI	13363	13743	van_Dijk_2011_3	chrI	13727	16710	Positive
YAL065C	Negative	chrI	11565	11951	van_Dijk_2011_1	chrI	11270	11785	Positive
YAR018C	Negative	chrI	170396	171703	Xu_2009_CUTs_10	chrI	170500	172449	Positive
YAR019C	Negative	chrI	172211	175135	Xu_2009_CUTs_10	chrI	170500	172449	Positive
YAR029W	Positive	chrI	186321	186545	van_Dijk_2011_29	chrI	185987	186358	Negative
YAR031W	Positive	chrI	186836	187732	van_Dijk_2011_30	chrI	187092	188135	Negative
YAR033W	Positive	chrI	188107	188811	van_Dijk_2011_30	chrI	187092	188135	Negative
YAR035W	Positive	chrI	190193	192256	Xu_2009_SUTs_8	chrI	191617	192201	Negative
YAR047C	Negative	chrI	201467	201787	van_Dijk_2011_16	chrI	200618	202695	Positive
YAR050W	Positive	chrI	203403	208016	van_Dijk_2011_35	chrI	206733	207482	Negative
YAR064W	Positive	chrI	220198	220497	van_Dijk_2011_37	chrI	220242	220682	Negative
YBL005W	Positive	chrII	217470	220400	van_Dijk_2011_99	chrII	218230	221050	Negative
YBL009W	Positive	chrII	207194	209224	van_Dijk_2011_98	chrII	208367	208922	Negative
YBL019W	Positive	chrII	184353	185915	van_Dijk_2011_97	chrII	184471	184846	Negative
YBL025W	Positive	chrII	171481	171918	van_Dijk_2011_96	chrII	171501	172189	Negative
YBL027W	Positive	chrII	168423	169376	van_Dijk_2011_95	chrII	169342	169998	Negative
YBL029C-A	Negative	chrII	164488	164772	Xu_2009_SUTs_13	chrII	164468	165004	Positive
YBL029W	Positive	chrII	166134	167264	van_Dijk_2011_94	chrII	165963	166967	Negative
YBL032W	Positive	chrII	160184	161329	van_Dijk_2011_91	chrII	159869	160243	Negative
YBL035C	Negative	chrII	151493	153610	van_Dijk_2011_40	chrII	151405	153136	Positive
YBL038W	Positive	chrII	146187	146885	Xu_2009_CUTs_15	chrII	146720	146968	Negative
YBL048W	Positive	chrII	127299	127610	van_Dijk_2011_90	chrII	126054	127558	Negative
YBL049W	Positive	chrII	126828	127244	van_Dijk_2011_90	chrII	126054	127558	Negative
YBL050W	Positive	chrII	125125	126119	van_Dijk_2011_90	chrII	126054	127558	Negative
YBL056W	Positive	chrII	113762	115168	van_Dijk_2011_89	chrII	114847	115359	Negative
YBL059W	Positive	chrII	110594	111244	van_Dijk_2011_88	chrII	110954	111279	Negative
YBL068W-A	Positive	chrII	91794	92030	van_Dijk_2011_87	chrII	91328	92221	Negative
YBL069W	Positive	chrII	90741	92030	van_Dijk_2011_87	chrII	91328	92221	Negative
YBL091C-A	Negative	chrII	46565	47180	Xu_2009_SUTs_11	chrII	46788	47132	Positive
YBL097W	Positive	chrII	40831	43095	Xu_2009_CUTs_13	chrII	42576	43104	Negative
YBL106C	Negative	chrII	10847	13879	van_Dijk_2011_38	chrII	10621	13764	Positive
YBR001C	Negative	chrII	238941	241283	van_Dijk_2011_42	chrII	238484	238951	Positive
YBR002C	Negative	chrII	241708	242568	Xu_2009_SUTs_20	chrII	241686	242790	Positive
YBR005W	Positive	chrII	245906	246547	van_Dijk_2011_101	chrII	245837	246528	Negative
YBR006W	Positive	chrII	247010	248503	van_Dijk_2011_102	chrII	246775	248621	Negative
YBR011C	Negative	chrII	257112	257975	van_Dijk_2011_45	chrII	256924	257601	Positive
YBR019C	Negative	chrII	276253	278352	Xu_2009_SUTs_26	chrII	276760	278816	Positive
YBR020W	Positive	chrII	279021	280607	Xu_2009_CUTs_19	chrII	278428	280876	Negative
YBR021W	Positive	chrII	281443	283344	van_Dijk_2011_105	chrII	281281	283948	Negative
YBR022W	Positive	chrII	283738	284271	van_Dijk_2011_105	chrII	281281	283948	Negative
YBR029C	Negative	chrII	296369	297742	Xu_2009_CUTs_20	chrII	296288	296576	Positive
YBR030W	Positive	chrII	298292	299950	Xu_2009_CUTs_21	chrII	299292	299884	Negative
YBR032W	Positive	chrII	301519	301821	Xu_2009_SUTs_27	chrII	301628	304756	Negative
YBR033W	Positive	chrII	301944	304703	Xu_2009_SUTs_27	chrII	301628	304756	Negative
YBR035C	Negative	chrII	306269	306955	van_Dijk_2011_49	chrII	306247	306896	Positive
YBR037C	Negative	chrII	310565	311452	Xu_2009_CUTs_25	chrII	310633	310953	Positive
YBR042C	Negative	chrII	320416	321609	van_Dijk_2011_51	chrII	321342	321653	Positive
YBR044C	Negative	chrII	324341	326059	Xu_2009_CUTs_26	chrII	324513	325361	Positive
YBR049C	Negative	chrII	334386	336818	van_Dijk_2011_54	chrII	336693	337671	Positive
YBR050C	Negative	chrII	337183	338199	van_Dijk_2011_54	chrII	336693	337671	Positive
YBR053C	Negative	chrII	339675	340751	Xu_2009_CUTs_28	chrII	339602	339946	Positive
YBR058C-A	Negative	chrII	356324	356566	van_Dijk_2011_58	chrII	356263	356651	Positive
YBR060C	Negative	chrII	360652	362514	Xu_2009_CUTs_33	chrII	360618	360970	Positive
YBR062C	Negative	chrII	365976	366600	van_Dijk_2011_60	chrII	365890	367098	Positive
YBR063C	Negative	chrII	366970	368184	van_Dijk_2011_60	chrII	365890	367098	Positive
YBR066C	Negative	chrII	370037	370699	van_Dijk_2011_61	chrII	370386	370953	Positive
YBR067C	Negative	chrII	372103	372735	Xu_2009_SUTs_30	chrII	371273	373730	Positive
YBR069C	Negative	chrII	376574	378433	van_Dijk_2011_63	chrII	376610	378633	Positive
YBR070C	Negative	chrII	379221	379934	van_Dijk_2011_64	chrII	379227	380025	Positive
YBR071W	Positive	chrII	380411	381046	van_Dijk_2011_112	chrII	380398	381137	Negative
YBR077C	Negative	chrII	391805	392293	van_Dijk_2011_66	chrII	391919	392318	Positive
YBR083W	Positive	chrII	409169	410629	van_Dijk_2011_114	chrII	408017	409207	Negative
YBR091C	Negative	chrII	427155	427484	van_Dijk_2011_69	chrII	427127	431732	Positive
YBR092C	Negative	chrII	427698	429101	van_Dijk_2011_69	chrII	427127	431732	Positive
YBR093C	Negative	chrII	429548	430951	van_Dijk_2011_69	chrII	427127	431732	Positive
YBR107C	Negative	chrII	453793	454530	Xu_2009_SUTs_32	chrII	453557	454701	Positive
YBR116C	Negative	chrII	474199	474726	van_Dijk_2011_70	chrII	474277	477074	Positive
YBR117C	Negative	chrII	474392	476437	van_Dijk_2011_70	chrII	474277	477074	Positive
YBR122C	Negative	chrII	483970	484503	Xu_2009_CUTs_44	chrII	483734	484030	Positive
YBR128C	Negative	chrII	493081	494115	van_Dijk_2011_71	chrII	493075	493760	Positive
YBR144C	Negative	chrII	533235	533549	van_Dijk_2011_72	chrII	532462	533319	Positive
YBR145W	Positive	chrII	533762	534817	van_Dijk_2011_117	chrII	533840	534984	Negative
YBR146W	Positive	chrII	535260	536096	Xu_2009_CUTs_46	chrII	535770	536258	Negative
YBR148W	Positive	chrII	537876	539705	Xu_2009_SUTs_35	chrII	539674	541026	Negative
YBR149W	Positive	chrII	539987	541021	Xu_2009_SUTs_35	chrII	539674	541026	Negative
YBR157C	Negative	chrII	553543	554310	Xu_2009_SUTs_36	chrII	553478	556206	Positive
YBR167C	Negative	chrII	571468	571890	Xu_2009_CUTs_49	chrII	571445	572005	Positive
YBR170C	Negative	chrII	576344	578086	Xu_2009_CUTs_50	chrII	576349	576773	Positive
YBR173C	Negative	chrII	581726	582172	van_Dijk_2011_73	chrII	581943	582300	Positive
YBR180W	Positive	chrII	589741	591459	van_Dijk_2011_118	chrII	590148	591385	Negative
YBR182C	Negative	chrII	593506	594864	van_Dijk_2011_74	chrII	593262	595507	Positive
YBR182C-A	Negative	chrII	595361	595555	van_Dijk_2011_74	chrII	593262	595507	Positive
YBR186W	Positive	chrII	600553	602360	van_Dijk_2011_119	chrII	601273	602308	Negative
YBR195C	Negative	chrII	610614	611882	van_Dijk_2011_75	chrII	611321	611918	Positive
YBR196C-B	Negative	chrII	614526	614630	van_Dijk_2011_76	chrII	614215	616167	Positive
YBR197C	Negative	chrII	615203	615856	van_Dijk_2011_76	chrII	614215	616167	Positive
YBR198C	Negative	chrII	616127	618523	van_Dijk_2011_76	chrII	614215	616167	Positive
YBR203W	Positive	chrII	629168	631942	van_Dijk_2011_120	chrII	628818	629851	Negative
YBR208C	Negative	chrII	636703	642210	van_Dijk_2011_77	chrII	640342	642246	Positive
YBR215W	Positive	chrII	653356	655317	van_Dijk_2011_123	chrII	653692	654243	Negative
YBR216C	Negative	chrII	655576	657600	Xu_2009_CUTs_53	chrII	655429	655781	Positive
YBR218C	Negative	chrII	658707	662249	van_Dijk_2011_79	chrII	661979	662557	Positive
YBR219C	Negative	chrII	662499	663303	van_Dijk_2011_79	chrII	661979	662557	Positive
YBR220C	Negative	chrII	662995	664677	Xu_2009_CUTs_54	chrII	662893	663181	Positive
YBR227C	Negative	chrII	673572	675134	van_Dijk_2011_80	chrII	674950	675269	Positive
YBR231C	Negative	chrII	682179	683090	Xu_2009_CUTs_55	chrII	682213	682533	Positive
YBR235W	Positive	chrII	686901	690263	van_Dijk_2011_124	chrII	689133	689655	Negative
YBR239C	Negative	chrII	698354	699943	Xu_2009_SUTs_40	chrII	697845	698445	Positive
YBR242W	Positive	chrII	704670	705386	van_Dijk_2011_126	chrII	704780	705169	Negative
YBR248C	Negative	chrII	714807	716465	Xu_2009_CUTs_59	chrII	714685	715477	Positive
YBR251W	Positive	chrII	721390	722313	van_Dijk_2011_127	chrII	722288	723035	Negative
YBR252W	Positive	chrII	722611	723054	van_Dijk_2011_127	chrII	722288	723035	Negative
YBR261C	Negative	chrII	734832	735530	Xu_2009_CUTs_61	chrII	734829	736189	Positive
YBR262C	Negative	chrII	735720	736040	Xu_2009_CUTs_61	chrII	734829	736189	Positive
YBR263W	Positive	chrII	736264	737736	van_Dijk_2011_128	chrII	736200	736830	Negative
YBR265W	Positive	chrII	738582	739544	van_Dijk_2011_129	chrII	738788	739175	Negative
YBR270C	Negative	chrII	742761	744398	van_Dijk_2011_83	chrII	742771	743069	Positive
YBR285W	Positive	chrII	773922	774356	van_Dijk_2011_130	chrII	773915	774455	Negative
YBR292C	Negative	chrII	784702	785073	Xu_2009_CUTs_62	chrII	785052	785372	Positive
YBR294W	Positive	chrII	789235	791814	van_Dijk_2011_132	chrII	788503	792077	Negative
YBR295W	Positive	chrII	792849	796499	Xu_2009_SUTs_45	chrII	792818	796570	Negative
YBR296C-A	Negative	chrII	800123	800242	Xu_2009_SUTs_46	chrII	798998	800430	Positive
YBR299W	Positive	chrII	805351	807105	van_Dijk_2011_134	chrII	806700	806997	Negative
YCL001W-A	Positive	chrIII	113080	113541	van_Dijk_2011_164	chrIII	113184	114260	Negative
YCL001W-B	Positive	chrIII	113770	114024	van_Dijk_2011_164	chrIII	113184	114260	Negative
YCL005W	Positive	chrIII	108021	108791	van_Dijk_2011_163	chrIII	107953	108893	Negative
YCL008C	Negative	chrIII	105696	106853	Xu_2009_CUTs_69	chrIII	105794	106258	Positive
YCL009C	Negative	chrIII	104619	105548	van_Dijk_2011_142	chrIII	104959	105333	Positive
YCL016C	Negative	chrIII	94621	95763	van_Dijk_2011_141	chrIII	95586	95993	Positive
YCL025C	Negative	chrIII	76018	77919	van_Dijk_2011_140	chrIII	77186	78064	Positive
YCL026C-A	Negative	chrIII	74704	75285	van_Dijk_2011_139	chrIII	74617	75423	Positive
YCL027W	Positive	chrIII	71803	73341	van_Dijk_2011_162	chrIII	71878	72688	Negative
YCL029C	Negative	chrIII	68599	69921	Xu_2009_CUTs_68	chrIII	68881	69425	Positive
YCL039W	Positive	chrIII	52645	54882	van_Dijk_2011_161	chrIII	52754	53926	Negative
YCL041C	Negative	chrIII	50133	50627	Xu_2009_SUTs_49	chrIII	50409	50793	Positive
YCL049C	Negative	chrIII	39786	40724	Xu_2009_SUTs_48	chrIII	39569	41313	Positive
YCL054W-A	Positive	chrIII	30910	30996	Xu_2009_CUTs_66	chrIII	30845	31189	Negative
YCL055W	Positive	chrIII	27929	28936	Xu_2009_CUTs_64	chrIII	28613	29109	Negative
YCR001W	Positive	chrIII	115685	115999	van_Dijk_2011_165	chrIII	115095	117122	Negative
YCR003W	Positive	chrIII	118620	119171	Xu_2009_CUTs_70	chrIII	119144	119376	Negative
YCR005C	Negative	chrIII	120946	122328	Xu_2009_CUTs_71	chrIII	120476	121084	Positive
YCR007C	Negative	chrIII	126011	126730	van_Dijk_2011_144	chrIII	125168	127021	Positive
YCR008W	Positive	chrIII	128470	130281	Xu_2009_CUTs_72	chrIII	130072	130456	Negative
YCR010C	Negative	chrIII	132273	133124	van_Dijk_2011_145	chrIII	132258	133886	Positive
YCR011C	Negative	chrIII	133724	136873	van_Dijk_2011_145	chrIII	132258	133886	Positive
YCR014C	Negative	chrIII	139185	140933	Xu_2009_CUTs_74	chrIII	139308	139988	Positive
YCR018C	Negative	chrIII	148238	148903	van_Dijk_2011_146	chrIII	147844	148622	Positive
YCR021C	Negative	chrIII	156109	157107	van_Dijk_2011_147	chrIII	156212	157143	Positive
YCR022C	Negative	chrIII	157421	157765	Xu_2009_SUTs_57	chrIII	157726	159262	Positive
YCR023C	Negative	chrIII	158538	160373	Xu_2009_SUTs_57	chrIII	157726	159262	Positive
YCR024C	Negative	chrIII	160744	162222	van_Dijk_2011_149	chrIII	160626	161848	Positive
YCR026C	Negative	chrIII	164111	166339	Xu_2009_CUTs_77	chrIII	163926	164318	Positive
YCR030C	Negative	chrIII	173826	176438	Xu_2009_SUTs_58	chrIII	173646	175710	Positive
YCR036W	Positive	chrIII	193297	194298	van_Dijk_2011_168	chrIII	193313	193598	Negative
YCR042C	Negative	chrIII	201174	205397	van_Dijk_2011_154	chrIII	203384	205144	Positive
YCR044C	Negative	chrIII	206877	207950	Xu_2009_SUTs_62	chrIII	206830	208046	Positive
YCR046C	Negative	chrIII	209914	210423	van_Dijk_2011_155	chrIII	210413	210827	Positive
YCR047C	Negative	chrIII	210718	211545	van_Dijk_2011_155	chrIII	210413	210827	Positive
YCR051W	Positive	chrIII	214071	214739	van_Dijk_2011_169	chrIII	214048	214828	Negative
YCR059C	Negative	chrIII	223454	224230	Xu_2009_SUTs_63	chrIII	223502	224214	Positive
YCR060W	Positive	chrIII	224399	224734	van_Dijk_2011_170	chrIII	224336	226242	Negative
YCR061W	Positive	chrIII	225563	227458	Xu_2009_SUTs_64	chrIII	225274	227890	Negative
YCR068W	Positive	chrIII	237214	238776	Xu_2009_CUTs_80	chrIII	238018	238706	Negative
YCR073C	Negative	chrIII	242588	246583	van_Dijk_2011_156	chrIII	242571	244223	Positive
YCR076C	Negative	chrIII	249293	250045	van_Dijk_2011_157	chrIII	249611	250088	Positive
YCR079W	Positive	chrIII	252845	254173	van_Dijk_2011_171	chrIII	253067	254119	Negative
YCR095W-A	Positive	chrIII	289639	289797	van_Dijk_2011_173	chrIII	289750	290935	Negative
YCR105W	Positive	chrIII	309070	310155	van_Dijk_2011_175	chrIII	308248	310026	Negative
YCR106W	Positive	chrIII	310958	313456	van_Dijk_2011_176	chrIII	313189	313695	Negative
YDL008W	Positive	chrIV	433497	433994	Xu_2009_SUTs_82	chrIV	433312	434072	Negative
YDL021W	Positive	chrIV	413953	414888	Xu_2009_CUTs_112	chrIV	413840	414800	Negative
YDL022C-A	Negative	chrIV	409808	410056	van_Dijk_2011_206	chrIV	409567	409907	Positive
YDL024C	Negative	chrIV	408451	409857	van_Dijk_2011_206	chrIV	409567	409907	Positive
YDL030W	Positive	chrIV	397537	399129	van_Dijk_2011_318	chrIV	398591	398895	Negative
YDL036C	Negative	chrIV	387513	388901	van_Dijk_2011_203	chrIV	387164	387700	Positive
YDL037C	Negative	chrIV	384601	385587	Xu_2009_SUTs_79	chrIV	381596	386508	Positive
YDL039C	Negative	chrIV	381985	384081	Xu_2009_SUTs_79	chrIV	381596	386508	Positive
YDL046W	Positive	chrIV	371240	371761	Xu_2009_SUTs_78	chrIV	370935	371984	Negative
YDL048C	Negative	chrIV	366739	368211	van_Dijk_2011_202	chrIV	367350	368437	Positive
YDL049C	Negative	chrIV	365068	365874	van_Dijk_2011_201	chrIV	365516	365820	Positive
YDL057W	Positive	chrIV	351434	352420	Xu_2009_CUTs_107	chrIV	352269	352621	Negative
YDL062W	Positive	chrIV	339857	340282	Xu_2009_CUTs_105	chrIV	340245	340405	Negative
YDL071C	Negative	chrIV	330666	331040	Xu_2009_SUTs_77	chrIV	330600	330992	Positive
YDL074C	Negative	chrIV	324047	326149	Xu_2009_SUTs_76	chrIV	323785	324457	Positive
YDL076C	Negative	chrIV	320668	321552	van_Dijk_2011_199	chrIV	320200	321028	Positive
YDL078C	Negative	chrIV	315357	316388	Xu_2009_SUTs_74	chrIV	314921	316961	Positive
YDL079C	Negative	chrIV	312951	314748	van_Dijk_2011_197	chrIV	312675	314163	Positive
YDL080C	Negative	chrIV	310642	312471	Xu_2009_CUTs_103	chrIV	310457	311153	Positive
YDL085W	Positive	chrIV	303211	304848	van_Dijk_2011_316	chrIV	303042	304855	Negative
YDL087C	Negative	chrIV	300214	300999	Xu_2009_CUTs_100	chrIV	300161	300545	Positive
YDL090C	Negative	chrIV	295034	296329	van_Dijk_2011_196	chrIV	295123	295642	Positive
YDL092W	Positive	chrIV	292781	293221	van_Dijk_2011_315	chrIV	292420	292806	Negative
YDL104C	Negative	chrIV	273653	274876	van_Dijk_2011_195	chrIV	274117	274866	Positive
YDL110C	Negative	chrIV	264512	264964	van_Dijk_2011_194	chrIV	264394	264839	Positive
YDL117W	Positive	chrIV	248581	251238	van_Dijk_2011_314	chrIV	250808	251281	Negative
YDL123W	Positive	chrIV	241418	241840	van_Dijk_2011_313	chrIV	239860	242105	Negative
YDL124W	Positive	chrIV	240259	241197	van_Dijk_2011_313	chrIV	239860	242105	Negative
YDL125C	Negative	chrIV	239019	239606	van_Dijk_2011_192	chrIV	238858	239473	Positive
YDL127W	Positive	chrIV	234927	235853	van_Dijk_2011_312	chrIV	233984	235636	Negative
YDL128W	Positive	chrIV	232652	233887	Xu_2009_SUTs_72	chrIV	232253	234341	Negative
YDL134C	Negative	chrIV	219662	220771	van_Dijk_2011_190	chrIV	219363	219814	Positive
YDL137W	Positive	chrIV	216529	217074	van_Dijk_2011_310	chrIV	212684	217240	Negative
YDL138W	Positive	chrIV	213351	215642	van_Dijk_2011_310	chrIV	212684	217240	Negative
YDL146W	Positive	chrIV	192750	194225	Xu_2009_CUTs_95	chrIV	194148	194396	Negative
YDL149W	Positive	chrIV	184925	187918	Xu_2009_CUTs_93	chrIV	187684	187852	Negative
YDL161W	Positive	chrIV	167714	169078	van_Dijk_2011_309	chrIV	168331	168759	Negative
YDL165W	Positive	chrIV	164290	164865	van_Dijk_2011_308	chrIV	164415	164816	Negative
YDL166C	Negative	chrIV	163449	164042	Xu_2009_CUTs_92	chrIV	163432	163752	Positive
YDL171C	Negative	chrIV	149203	155640	van_Dijk_2011_189	chrIV	149391	149827	Positive
YDL174C	Negative	chrIV	145826	147589	van_Dijk_2011_187	chrIV	145787	146721	Positive
YDL179W	Positive	chrIV	138291	139205	Xu_2009_CUTs_91	chrIV	138364	139348	Negative
YDL181W	Positive	chrIV	135179	135436	van_Dijk_2011_307	chrIV	134730	135576	Negative
YDL182W	Positive	chrIV	133437	134723	Xu_2009_CUTs_90	chrIV	134340	134732	Negative
YDL193W	Positive	chrIV	114672	115799	Xu_2009_CUTs_88	chrIV	115164	116100	Negative
YDL198C	Negative	chrIV	103649	104551	van_Dijk_2011_186	chrIV	103794	104624	Positive
YDL199C	Negative	chrIV	101290	103353	van_Dijk_2011_185	chrIV	102393	102976	Positive
YDL201W	Positive	chrIV	99561	100421	van_Dijk_2011_303	chrIV	99431	100051	Negative
YDL202W	Positive	chrIV	98475	99224	Xu_2009_CUTs_87	chrIV	98860	99316	Negative
YDL207W	Positive	chrIV	88248	89864	Xu_2009_CUTs_86	chrIV	89524	89844	Negative
YDL214C	Negative	chrIV	74446	76545	van_Dijk_2011_183	chrIV	73533	76623	Positive
YDL215C	Negative	chrIV	70640	73918	van_Dijk_2011_183	chrIV	73533	76623	Positive
YDL218W	Positive	chrIV	66493	67446	van_Dijk_2011_302	chrIV	66066	67592	Negative
YDL219W	Positive	chrIV	65242	65765	Xu_2009_CUTs_84	chrIV	65044	65948	Negative
YDL222C	Negative	chrIV	60872	61801	van_Dijk_2011_182	chrIV	61132	61530	Positive
YDL223C	Negative	chrIV	57265	60405	Xu_2009_SUTs_69	chrIV	59128	60696	Positive
YDL230W	Positive	chrIV	42700	43707	van_Dijk_2011_301	chrIV	43174	43663	Negative
YDL234C	Negative	chrIV	34237	36477	van_Dijk_2011_178	chrIV	35556	36215	Positive
YDL237W	Positive	chrIV	30657	31829	Xu_2009_CUTs_82	chrIV	31717	32045	Negative
YDL240C-A	Negative	chrIV	22471	22608	van_Dijk_2011_177	chrIV	21720	22559	Positive
YDL247W-A	Positive	chrIV	3762	3836	van_Dijk_2011_299	chrIV	3829	4268	Negative
YDR004W	Positive	chrIV	455201	456583	van_Dijk_2011_323	chrIV	455739	456189	Negative
YDR006C	Negative	chrIV	458542	461247	Xu_2009_SUTs_84	chrIV	460580	460724	Positive
YDR009W	Positive	chrIV	463434	464996	van_Dijk_2011_324	chrIV	462740	463776	Negative
YDR017C	Negative	chrIV	479115	482267	van_Dijk_2011_209	chrIV	481963	482307	Positive
YDR018C	Negative	chrIV	482670	483860	Xu_2009_CUTs_120	chrIV	482605	483813	Positive
YDR020C	Negative	chrIV	485746	486444	van_Dijk_2011_212	chrIV	485659	486404	Positive
YDR034C	Negative	chrIV	509737	512109	van_Dijk_2011_215	chrIV	511975	513339	Positive
YDR043C	Negative	chrIV	542674	543369	van_Dijk_2011_216	chrIV	542262	544700	Positive
YDR051C	Negative	chrIV	557056	558060	van_Dijk_2011_217	chrIV	556686	557143	Positive
YDR055W	Positive	chrIV	563527	564861	van_Dijk_2011_331	chrIV	563825	564376	Negative
YDR059C	Negative	chrIV	569234	569770	van_Dijk_2011_219	chrIV	569178	570468	Positive
YDR061W	Positive	chrIV	574164	575783	van_Dijk_2011_332	chrIV	575048	575833	Negative
YDR063W	Positive	chrIV	578663	579112	van_Dijk_2011_334	chrIV	578554	579115	Negative
YDR067C	Negative	chrIV	582791	583465	van_Dijk_2011_220	chrIV	582771	583404	Positive
YDR070C	Negative	chrIV	588098	588379	Xu_2009_CUTs_131	chrIV	587973	588661	Positive
YDR072C	Negative	chrIV	589761	591344	van_Dijk_2011_221	chrIV	589722	590057	Positive
YDR073W	Positive	chrIV	592439	592948	van_Dijk_2011_335	chrIV	592566	593533	Negative
YDR076W	Positive	chrIV	598468	599688	van_Dijk_2011_336	chrIV	598486	600356	Negative
YDR078C	Negative	chrIV	602198	602869	van_Dijk_2011_222	chrIV	602269	602778	Positive
YDR079W	Positive	chrIV	603064	603399	Xu_2009_CUTs_133	chrIV	602938	603242	Negative
YDR081C	Negative	chrIV	607304	610081	van_Dijk_2011_223	chrIV	607065	607331	Positive
YDR085C	Negative	chrIV	614288	616150	Xu_2009_SUTs_98	chrIV	614199	616919	Positive
YDR087C	Negative	chrIV	617470	618306	van_Dijk_2011_226	chrIV	617736	618407	Positive
YDR092W	Positive	chrIV	629876	630605	Xu_2009_CUTs_135	chrIV	629443	630691	Negative
YDR098C	Negative	chrIV	644178	644930	van_Dijk_2011_228	chrIV	644342	644859	Positive
YDR099W	Positive	chrIV	653607	654428	van_Dijk_2011_338	chrIV	651788	653137	Negative
YDR102C	Negative	chrIV	657648	657980	van_Dijk_2011_229	chrIV	657776	658241	Positive
YDR113C	Negative	chrIV	680496	681617	van_Dijk_2011_230	chrIV	680214	680570	Positive
YDR117C	Negative	chrIV	683946	685643	van_Dijk_2011_231	chrIV	684908	685266	Positive
YDR118W	Positive	chrIV	685882	687840	Xu_2009_CUTs_136	chrIV	687251	687859	Negative
YDR118W-A	Positive	chrIV	687768	687884	Xu_2009_CUTs_136	chrIV	687251	687859	Negative
YDR119W	Positive	chrIV	688227	690533	Xu_2009_CUTs_137	chrIV	690227	690483	Negative
YDR126W	Positive	chrIV	703234	704244	van_Dijk_2011_340	chrIV	703363	703940	Negative
YDR130C	Negative	chrIV	715747	716622	Xu_2009_CUTs_140	chrIV	715647	716191	Positive
YDR132C	Negative	chrIV	718816	720303	van_Dijk_2011_232	chrIV	718646	719854	Positive
YDR135C	Negative	chrIV	723004	727551	Xu_2009_SUTs_102	chrIV	722295	726503	Positive
YDR136C	Negative	chrIV	727711	728283	Xu_2009_CUTs_141	chrIV	727863	728159	Positive
YDR139C	Negative	chrIV	733618	733924	van_Dijk_2011_236	chrIV	733537	734026	Positive
YDR143C	Negative	chrIV	742042	743874	van_Dijk_2011_238	chrIV	743419	743980	Positive
YDR144C	Negative	chrIV	744311	746101	van_Dijk_2011_239	chrIV	744252	744508	Positive
YDR151C	Negative	chrIV	764178	765155	van_Dijk_2011_240	chrIV	764123	764400	Positive
YDR156W	Positive	chrIV	769525	769938	Xu_2009_CUTs_144	chrIV	769699	770203	Negative
YDR157W	Positive	chrIV	769931	770332	Xu_2009_CUTs_144	chrIV	769699	770203	Negative
YDR165W	Positive	chrIV	784871	786205	van_Dijk_2011_343	chrIV	785224	785694	Negative
YDR169C-A	Negative	chrIV	794574	794723	van_Dijk_2011_241	chrIV	794449	795650	Positive
YDR179W-A	Positive	chrIV	819433	820824	van_Dijk_2011_347	chrIV	819739	820869	Negative
YDR182W	Positive	chrIV	827582	829057	van_Dijk_2011_348	chrIV	829035	829364	Negative
YDR182W-A	Positive	chrIV	829151	829354	van_Dijk_2011_348	chrIV	829035	829364	Negative
YDR185C	Negative	chrIV	831934	832473	Xu_2009_SUTs_103	chrIV	831712	832752	Positive
YDR213W	Positive	chrIV	889751	892492	van_Dijk_2011_349	chrIV	891947	892410	Negative
YDR214W	Positive	chrIV	892875	893927	van_Dijk_2011_350	chrIV	892780	893553	Negative
YDR218C	Negative	chrIV	903781	905052	van_Dijk_2011_246	chrIV	904290	905032	Positive
YDR221W	Positive	chrIV	907330	909438	van_Dijk_2011_351	chrIV	908296	909416	Negative
YDR222W	Positive	chrIV	910054	911301	van_Dijk_2011_352	chrIV	909911	913790	Negative
YDR223W	Positive	chrIV	912099	913502	van_Dijk_2011_352	chrIV	909911	913790	Negative
YDR231C	Negative	chrIV	926293	926910	van_Dijk_2011_247	chrIV	926740	927038	Positive
YDR232W	Positive	chrIV	927452	929098	Xu_2009_SUTs_108	chrIV	927525	927645	Negative
YDR243C	Negative	chrIV	948518	950284	van_Dijk_2011_248	chrIV	948933	949837	Positive
YDR248C	Negative	chrIV	957758	958339	Xu_2009_SUTs_109	chrIV	957793	958601	Positive
YDR249C	Negative	chrIV	958681	959802	van_Dijk_2011_249	chrIV	957920	958699	Positive
YDR254W	Positive	chrIV	965113	966489	van_Dijk_2011_354	chrIV	965319	966523	Negative
YDR256C	Negative	chrIV	968133	969680	van_Dijk_2011_250	chrIV	968028	969795	Positive
YDR259C	Negative	chrIV	974631	975782	Xu_2009_CUTs_155	chrIV	974585	975017	Positive
YDR260C	Negative	chrIV	976717	977229	van_Dijk_2011_251	chrIV	976480	977825	Positive
YDR261C	Negative	chrIV	977521	979209	van_Dijk_2011_251	chrIV	976480	977825	Positive
YDR265W	Positive	chrIV	998864	999877	van_Dijk_2011_355	chrIV	998814	999688	Negative
YDR268W	Positive	chrIV	1004004	1005143	Xu_2009_CUTs_156	chrIV	1004461	1005325	Negative
YDR270W	Positive	chrIV	1005675	1008689	van_Dijk_2011_356	chrIV	1008102	1008358	Negative
YDR273W	Positive	chrIV	1010176	1011273	Xu_2009_CUTs_157	chrIV	1010917	1011429	Negative
YDR276C	Negative	chrIV	1013476	1013643	van_Dijk_2011_254	chrIV	1013459	1016794	Positive
YDR277C	Negative	chrIV	1014401	1015702	van_Dijk_2011_254	chrIV	1013459	1016794	Positive
YDR279W	Positive	chrIV	1019368	1020420	Xu_2009_CUTs_158	chrIV	1019973	1020389	Negative
YDR281C	Negative	chrIV	1022007	1022321	van_Dijk_2011_255	chrIV	1022151	1022976	Positive
YDR284C	Negative	chrIV	1030550	1031419	van_Dijk_2011_256	chrIV	1030516	1031191	Positive
YDR287W	Positive	chrIV	1035995	1036873	Xu_2009_CUTs_161	chrIV	1036637	1037005	Negative
YDR294C	Negative	chrIV	1050459	1052228	van_Dijk_2011_257	chrIV	1049879	1050559	Positive
YDR304C	Negative	chrIV	1071880	1072557	van_Dijk_2011_258	chrIV	1071421	1071987	Positive
YDR305C	Negative	chrIV	1072746	1073488	Xu_2009_CUTs_163	chrIV	1072753	1073289	Positive
YDR307W	Positive	chrIV	1075865	1077853	Xu_2009_CUTs_164	chrIV	1077461	1077893	Negative
YDR314C	Negative	chrIV	1090433	1092511	Xu_2009_CUTs_165	chrIV	1090392	1091400	Positive
YDR317W	Positive	chrIV	1102184	1103428	van_Dijk_2011_358	chrIV	1102221	1103629	Negative
YDR320C	Negative	chrIV	1106095	1108101	Xu_2009_CUTs_167	chrIV	1106080	1106856	Positive
YDR332W	Positive	chrIV	1131001	1133070	Xu_2009_SUTs_117	chrIV	1130854	1131350	Negative
YDR334W	Positive	chrIV	1135932	1140476	van_Dijk_2011_360	chrIV	1139824	1140536	Negative
YDR336W	Positive	chrIV	1145092	1146036	Xu_2009_CUTs_168	chrIV	1145727	1146063	Negative
YDR339C	Negative	chrIV	1149951	1150520	Xu_2009_CUTs_169	chrIV	1149683	1149987	Positive
YDR344C	Negative	chrIV	1162006	1162449	Xu_2009_SUTs_120	chrIV	1162355	1165899	Positive
YDR345C	Negative	chrIV	1162957	1164660	Xu_2009_SUTs_120	chrIV	1162355	1165899	Positive
YDR349C	Negative	chrIV	1172386	1174176	van_Dijk_2011_267	chrIV	1172418	1172836	Positive
YDR352W	Positive	chrIV	1181801	1182754	van_Dijk_2011_364	chrIV	1182546	1183237	Negative
YDR353W	Positive	chrIV	1183299	1184258	Xu_2009_SUTs_124	chrIV	1183024	1183472	Negative
YDR357C	Negative	chrIV	1189199	1189567	Xu_2009_CUTs_175	chrIV	1189220	1189612	Positive
YDR358W	Positive	chrIV	1190059	1191732	van_Dijk_2011_366	chrIV	1191445	1191878	Negative
YDR359C	Negative	chrIV	1191936	1194884	van_Dijk_2011_269	chrIV	1192685	1194571	Positive
YDR362C	Negative	chrIV	1196679	1198697	van_Dijk_2011_270	chrIV	1196552	1197761	Positive
YDR380W	Positive	chrIV	1234218	1236125	Xu_2009_SUTs_126	chrIV	1234041	1236193	Negative
YDR381C-A	Negative	chrIV	1238312	1238850	Xu_2009_CUTs_178	chrIV	1238341	1239405	Positive
YDR383C	Negative	chrIV	1239960	1240676	Xu_2009_CUTs_179	chrIV	1240005	1241029	Positive
YDR388W	Positive	chrIV	1250186	1251634	Xu_2009_SUTs_127	chrIV	1251065	1251457	Negative
YDR393W	Positive	chrIV	1259901	1261271	van_Dijk_2011_369	chrIV	1260500	1261398	Negative
YDR398W	Positive	chrIV	1267471	1269402	Xu_2009_CUTs_182	chrIV	1268929	1269753	Negative
YDR403W	Positive	chrIV	1274602	1276212	Xu_2009_CUTs_184	chrIV	1275041	1276513	Negative
YDR406W	Positive	chrIV	1279210	1283799	van_Dijk_2011_371	chrIV	1279118	1279960	Negative
YDR408C	Negative	chrIV	1288215	1288859	van_Dijk_2011_273	chrIV	1288233	1289191	Positive
YDR409W	Positive	chrIV	1289406	1292120	van_Dijk_2011_372	chrIV	1291078	1292158	Negative
YDR414C	Negative	chrIV	1295598	1296686	van_Dijk_2011_274	chrIV	1295776	1296835	Positive
YDR416W	Positive	chrIV	1298432	1301011	Xu_2009_CUTs_187	chrIV	1300313	1300977	Negative
YDR424C	Negative	chrIV	1319387	1319841	Xu_2009_CUTs_189	chrIV	1319453	1319765	Positive
YDR428C	Negative	chrIV	1323454	1324239	Xu_2009_CUTs_190	chrIV	1323469	1324429	Positive
YDR437W	Positive	chrIV	1337352	1337774	van_Dijk_2011_374	chrIV	1337380	1338123	Negative
YDR438W	Positive	chrIV	1338274	1339386	van_Dijk_2011_375	chrIV	1338162	1339480	Negative
YDR441C	Negative	chrIV	1344517	1345062	van_Dijk_2011_277	chrIV	1344473	1345183	Positive
YDR451C	Negative	chrIV	1361120	1362181	van_Dijk_2011_278	chrIV	1361109	1362384	Positive
YDR454C	Negative	chrIV	1366264	1366827	van_Dijk_2011_279	chrIV	1366487	1366891	Positive
YDR455C	Negative	chrIV	1367373	1367681	Xu_2009_CUTs_194	chrIV	1367029	1367437	Positive
YDR460W	Positive	chrIV	1383811	1384776	Xu_2009_CUTs_196	chrIV	1383905	1384769	Negative
YDR470C	Negative	chrIV	1399706	1401214	van_Dijk_2011_280	chrIV	1399730	1400148	Positive
YDR475C	Negative	chrIV	1407464	1410094	van_Dijk_2011_281	chrIV	1406034	1408837	Positive
YDR476C	Negative	chrIV	1410453	1411127	Xu_2009_SUTs_138	chrIV	1410517	1411917	Positive
YDR486C	Negative	chrIV	1427431	1428120	Xu_2009_CUTs_197	chrIV	1427413	1427901	Positive
YDR487C	Negative	chrIV	1428354	1428980	van_Dijk_2011_284	chrIV	1428292	1428923	Positive
YDR490C	Negative	chrIV	1431968	1434268	van_Dijk_2011_285	chrIV	1433298	1434462	Positive
YDR492W	Positive	chrIV	1434924	1435874	Xu_2009_CUTs_198	chrIV	1435793	1436417	Negative
YDR493W	Positive	chrIV	1436217	1436588	Xu_2009_CUTs_198	chrIV	1435793	1436417	Negative
YDR498C	Negative	chrIV	1445843	1446994	van_Dijk_2011_286	chrIV	1445782	1446760	Positive
YDR501W	Positive	chrIV	1451353	1452918	van_Dijk_2011_379	chrIV	1451169	1452939	Negative
YDR503C	Negative	chrIV	1455042	1455866	van_Dijk_2011_287	chrIV	1454975	1456566	Positive
YDR504C	Negative	chrIV	1456311	1456694	van_Dijk_2011_287	chrIV	1454975	1456566	Positive
YDR506C	Negative	chrIV	1459728	1461554	van_Dijk_2011_288	chrIV	1459696	1460634	Positive
YDR511W	Positive	chrIV	1470017	1470418	van_Dijk_2011_380	chrIV	1469982	1470286	Negative
YDR518W	Positive	chrIV	1478608	1480161	van_Dijk_2011_381	chrIV	1479077	1479379	Negative
YDR519W	Positive	chrIV	1480425	1480832	van_Dijk_2011_382	chrIV	1480169	1480594	Negative
YDR520C	Negative	chrIV	1481085	1483403	van_Dijk_2011_289	chrIV	1481129	1482425	Positive
YDR522C	Negative	chrIV	1483795	1485303	van_Dijk_2011_290	chrIV	1483715	1485094	Positive
YDR523C	Negative	chrIV	1485566	1487038	Xu_2009_CUTs_202	chrIV	1484317	1485589	Positive
YDR524C	Negative	chrIV	1487542	1488990	Xu_2009_SUTs_146	chrIV	1487549	1488717	Positive
YDR527W	Positive	chrIV	1491094	1492413	Xu_2009_CUTs_204	chrIV	1492153	1492385	Negative
YDR530C	Negative	chrIV	1496791	1497768	Xu_2009_CUTs_205	chrIV	1496813	1497189	Positive
YDR533C	Negative	chrIV	1501447	1502160	van_Dijk_2011_293	chrIV	1500695	1502531	Positive
YDR535C	Negative	chrIV	1506606	1507362	van_Dijk_2011_294	chrIV	1506979	1507937	Positive
YDR536W	Positive	chrIV	1508005	1509714	Xu_2009_SUTs_150	chrIV	1508042	1509826	Negative
YDR540C	Negative	chrIV	1517136	1517675	van_Dijk_2011_296	chrIV	1516560	1517605	Positive
YEL001C	Negative	chrV	150301	150978	Xu_2009_CUTs_217	chrV	150290	151762	Positive
YEL004W	Positive	chrV	146951	147979	van_Dijk_2011_438	chrV	147619	148010	Negative
YEL011W	Positive	chrV	133120	135234	Xu_2009_SUTs_161	chrV	132677	135397	Negative
YEL016C	Negative	chrV	124737	126218	van_Dijk_2011_393	chrV	125090	126144	Positive
YEL028W	Positive	chrV	98668	99129	van_Dijk_2011_437	chrV	98365	99707	Negative
YEL041W	Positive	chrV	75944	77431	van_Dijk_2011_436	chrV	75956	77497	Negative
YEL049W	Positive	chrV	63728	64090	van_Dijk_2011_435	chrV	62634	63977	Negative
YEL051W	Positive	chrV	58378	59148	Xu_2009_CUTs_215	chrV	58821	59309	Negative
YEL055C	Negative	chrV	48471	51539	van_Dijk_2011_390	chrV	50549	52008	Positive
YEL056W	Positive	chrV	47168	48373	van_Dijk_2011_434	chrV	46402	47242	Negative
YEL057C	Negative	chrV	45020	45721	Xu_2009_CUTs_212	chrV	45065	45809	Positive
YEL060C	Negative	chrV	40046	41953	van_Dijk_2011_388	chrV	39909	41514	Positive
YEL069C	Negative	chrV	21537	23231	van_Dijk_2011_387	chrV	21399	25477	Positive
YER005W	Positive	chrV	160550	162442	van_Dijk_2011_442	chrV	161377	162485	Negative
YER008C	Negative	chrV	167808	171818	van_Dijk_2011_397	chrV	167068	167892	Positive
YER011W	Positive	chrV	175248	176012	van_Dijk_2011_443	chrV	175630	177624	Negative
YER012W	Positive	chrV	177835	178431	Xu_2009_CUTs_221	chrV	178206	178574	Negative
YER018C	Negative	chrV	191959	192624	Xu_2009_SUTs_168	chrV	191978	192682	Positive
YER019W	Positive	chrV	192797	194230	Xu_2009_SUTs_169	chrV	192782	194150	Negative
YER024W	Positive	chrV	202192	204963	van_Dijk_2011_445	chrV	202479	204665	Negative
YER027C	Negative	chrV	208979	210232	Xu_2009_CUTs_222	chrV	208762	209066	Positive
YER028C	Negative	chrV	210692	211876	van_Dijk_2011_400	chrV	211225	212382	Positive
YER035W	Positive	chrV	222639	223076	Xu_2009_CUTs_224	chrV	222510	223270	Negative
YER044C-A	Negative	chrV	238460	239774	van_Dijk_2011_401	chrV	239586	241430	Positive
YER045C	Negative	chrV	240032	241501	van_Dijk_2011_401	chrV	239586	241430	Positive
YER053C	Negative	chrV	258737	259639	van_Dijk_2011_404	chrV	258375	259025	Positive
YER054C	Negative	chrV	262052	263698	Xu_2009_CUTs_228	chrV	261954	262802	Positive
YER056C-A	Negative	chrV	269423	270185	van_Dijk_2011_407	chrV	268779	269426	Positive
YER057C	Negative	chrV	270737	271126	van_Dijk_2011_408	chrV	270650	271616	Positive
YER058W	Positive	chrV	271768	272091	Xu_2009_CUTs_230	chrV	272087	272271	Negative
YER059W	Positive	chrV	272624	273886	van_Dijk_2011_449	chrV	273831	277897	Negative
YER060W	Positive	chrV	274567	276153	Xu_2009_SUTs_175	chrV	273983	278263	Negative
YER060W-A	Positive	chrV	276572	278164	Xu_2009_SUTs_175	chrV	273983	278263	Negative
YER062C	Negative	chrV	279930	280682	van_Dijk_2011_409	chrV	279867	280883	Positive
YER063W	Positive	chrV	281710	282366	Xu_2009_CUTs_232	chrV	281567	282447	Negative
YER065C	Negative	chrV	285241	286914	van_Dijk_2011_410	chrV	284416	287558	Positive
YER068W	Positive	chrV	293050	294813	Xu_2009_CUTs_233	chrV	294287	294919	Negative
YER070W	Positive	chrV	298950	301616	Xu_2009_CUTs_234	chrV	301023	301695	Negative
YER072W	Positive	chrV	302806	303195	Xu_2009_CUTs_236	chrV	302647	303359	Negative
YER075C	Negative	chrV	308413	311199	van_Dijk_2011_412	chrV	310700	311920	Positive
YER078C	Negative	chrV	316807	318342	Xu_2009_CUTs_237	chrV	316773	317149	Positive
YER079W	Positive	chrV	318920	319552	van_Dijk_2011_455	chrV	318864	319572	Negative
YER080W	Positive	chrV	319963	321846	Xu_2009_CUTs_239	chrV	321577	321905	Negative
YER083C	Negative	chrV	326174	327031	Xu_2009_CUTs_240	chrV	326173	326549	Positive
YER088C	Negative	chrV	333176	335188	van_Dijk_2011_413	chrV	334598	335703	Positive
YER088C-A	Negative	chrV	335696	336019	van_Dijk_2011_413	chrV	334598	335703	Positive
YER089C	Negative	chrV	335946	337340	van_Dijk_2011_414	chrV	336465	337653	Positive
YER093C	Negative	chrV	343320	347612	van_Dijk_2011_415	chrV	343936	344686	Positive
YER093C-A	Negative	chrV	347912	348400	Xu_2009_CUTs_242	chrV	347781	348485	Positive
YER102W	Positive	chrV	363100	363702	van_Dijk_2011_457	chrV	363698	364287	Negative
YER103W	Positive	chrV	364589	366517	van_Dijk_2011_458	chrV	366509	367113	Negative
YER104W	Positive	chrV	366802	367428	van_Dijk_2011_458	chrV	366509	367113	Negative
YER110C	Negative	chrV	378762	382103	van_Dijk_2011_418	chrV	378007	378797	Positive
YER116C	Negative	chrV	395348	396172	Xu_2009_CUTs_243	chrV	395285	395517	Positive
YER119C	Negative	chrV	399496	400842	van_Dijk_2011_419	chrV	399438	401005	Positive
YER119C-A	Negative	chrV	400867	401238	van_Dijk_2011_419	chrV	399438	401005	Positive
YER121W	Positive	chrV	402375	402719	van_Dijk_2011_459	chrV	402206	402600	Negative
YER128W	Positive	chrV	415859	416470	Xu_2009_CUTs_246	chrV	416129	416561	Negative
YER130C	Negative	chrV	421115	422446	Xu_2009_CUTs_247	chrV	422189	422613	Positive
YER132C	Negative	chrV	425188	430449	Xu_2009_CUTs_248	chrV	425237	425533	Positive
YER133W	Positive	chrV	432495	433958	Xu_2009_CUTs_250	chrV	432553	432857	Negative
YER135C	Negative	chrV	437952	438344	van_Dijk_2011_420	chrV	438032	438455	Positive
YER145C	Negative	chrV	460526	461740	van_Dijk_2011_423	chrV	461061	462044	Positive
YER147C	Negative	chrV	462968	464842	van_Dijk_2011_425	chrV	464240	464983	Positive
YER150W	Positive	chrV	468370	468816	van_Dijk_2011_462	chrV	468591	468906	Negative
YER154W	Positive	chrV	475020	476228	van_Dijk_2011_463	chrV	474986	475322	Negative
YER156C	Negative	chrV	483325	484341	Xu_2009_CUTs_251	chrV	483318	484518	Positive
YER158C	Negative	chrV	488857	490578	Xu_2009_SUTs_182	chrV	489926	491262	Positive
YER162C	Negative	chrV	500630	502894	Xu_2009_CUTs_253	chrV	500638	501334	Positive
YER163C	Negative	chrV	503084	503782	van_Dijk_2011_427	chrV	503069	503910	Positive
YER164W	Positive	chrV	505392	509798	Xu_2009_CUTs_254	chrV	509642	509818	Negative
YER170W	Positive	chrV	525974	526651	van_Dijk_2011_466	chrV	525961	526414	Negative
YER171W	Positive	chrV	527082	529418	Xu_2009_SUTs_186	chrV	526937	527266	Negative
YER175C	Negative	chrV	539464	540363	van_Dijk_2011_429	chrV	539760	540485	Positive
YER175W-A	Positive	chrV	540650	540814	Xu_2009_SUTs_187	chrV	540658	541458	Negative
YER176W	Positive	chrV	541690	545055	van_Dijk_2011_469	chrV	542758	544353	Negative
YER179W	Positive	chrV	548421	549517	Xu_2009_SUTs_188	chrV	548578	549242	Negative
YER184C	Negative	chrV	556296	558680	van_Dijk_2011_430	chrV	554075	557081	Positive
YER185W	Positive	chrV	559454	560365	Xu_2009_SUTs_190	chrV	559426	561106	Negative
YER187W	Positive	chrV	566230	566655	van_Dijk_2011_472	chrV	565695	566430	Negative
YFL003C	Negative	chrVI	134521	137157	van_Dijk_2011_482	chrVI	134881	135417	Positive
YFL007W	Positive	chrVI	123479	129910	van_Dijk_2011_496	chrVI	128311	130020	Negative
YFL015C	Negative	chrVI	106469	106963	Xu_2009_CUTs_261	chrVI	106927	107215	Positive
YFL016C	Negative	chrVI	104701	106236	Xu_2009_SUTs_199	chrVI	105815	105871	Positive
YFL017C	Negative	chrVI	103983	104462	van_Dijk_2011_480	chrVI	104089	104541	Positive
YFL021W	Positive	chrVI	95966	97498	van_Dijk_2011_494	chrVI	96824	98063	Negative
YFL024C	Negative	chrVI	87847	90345	Xu_2009_SUTs_196	chrVI	89579	90771	Positive
YFL029C	Negative	chrVI	78055	79161	Xu_2009_SUTs_195	chrVI	78051	79331	Positive
YFL030W	Positive	chrVI	76831	77988	van_Dijk_2011_492	chrVI	76509	77851	Negative
YFL033C	Negative	chrVI	69115	74427	van_Dijk_2011_477	chrVI	72665	73031	Positive
YFL038C	Negative	chrVI	55366	55986	van_Dijk_2011_476	chrVI	54826	55430	Positive
YFL039C	Negative	chrVI	53260	54696	Xu_2009_SUTs_193	chrVI	54578	55274	Positive
YFL042C	Negative	chrVI	45720	47744	Xu_2009_CUTs_258	chrVI	44745	46121	Positive
YFL044C	Negative	chrVI	44655	45560	Xu_2009_CUTs_258	chrVI	44745	46121	Positive
YFL051C	Negative	chrVI	30058	30540	van_Dijk_2011_474	chrVI	30375	31167	Positive
YFL053W	Positive	chrVI	23423	25198	van_Dijk_2011_490	chrVI	23555	25508	Negative
YFL067W	Positive	chrVI	836	1363	van_Dijk_2011_488	chrVI	856	1195	Negative
YFR001W	Positive	chrVI	149110	149724	Xu_2009_CUTs_263	chrVI	149418	149786	Negative
YFR007W	Positive	chrVI	159299	160360	van_Dijk_2011_498	chrVI	159159	160101	Negative
YFR012W	Positive	chrVI	167888	168496	Xu_2009_SUTs_203	chrVI	167876	168428	Negative
YFR021W	Positive	chrVI	194812	196314	Xu_2009_CUTs_265	chrVI	194536	196361	Negative
YFR022W	Positive	chrVI	196833	199034	van_Dijk_2011_501	chrVI	196907	197324	Negative
YFR026C	Negative	chrVI	205748	206257	van_Dijk_2011_484	chrVI	205913	207012	Positive
YFR030W	Positive	chrVI	213312	216419	van_Dijk_2011_502	chrVI	213033	213462	Negative
YFR037C	Negative	chrVI	227513	229186	Xu_2009_SUTs_205	chrVI	229078	229118	Positive
YGL007W	Positive	chrVII	483260	483637	van_Dijk_2011_618	chrVII	483159	484431	Negative
YGL029W	Positive	chrVII	440063	440425	Xu_2009_CUTs_309	chrVII	439762	440602	Negative
YGL034C	Negative	chrVII	433214	433579	Xu_2009_SUTs_235	chrVII	433502	435062	Positive
YGL036W	Positive	chrVII	428601	431330	Xu_2009_SUTs_234	chrVII	428586	428666	Negative
YGL037C	Negative	chrVII	427297	427947	van_Dijk_2011_533	chrVII	427253	427658	Positive
YGL039W	Positive	chrVII	423961	425007	van_Dijk_2011_617	chrVII	423279	424399	Negative
YGL051W	Positive	chrVII	403687	404391	van_Dijk_2011_614	chrVII	403875	404447	Negative
YGL052W	Positive	chrVII	403437	403742	van_Dijk_2011_613	chrVII	403288	403773	Negative
YGL053W	Positive	chrVII	402589	403302	van_Dijk_2011_613	chrVII	403288	403773	Negative
YGL055W	Positive	chrVII	398628	400160	van_Dijk_2011_611	chrVII	397900	398644	Negative
YGL059W	Positive	chrVII	392223	393698	van_Dijk_2011_610	chrVII	393152	393679	Negative
YGL061C	Negative	chrVII	388968	389711	Xu_2009_SUTs_231	chrVII	388928	389464	Positive
YGL063W	Positive	chrVII	383654	384766	van_Dijk_2011_609	chrVII	383566	384472	Negative
YGL064C	Negative	chrVII	381523	383208	van_Dijk_2011_530	chrVII	381797	382479	Positive
YGL073W	Positive	chrVII	368753	371254	Xu_2009_CUTs_304	chrVII	370244	370644	Negative
YGL075C	Negative	chrVII	366925	368088	Xu_2009_CUTs_303	chrVII	366880	367296	Positive
YGL077C	Negative	chrVII	362225	363916	Xu_2009_SUTs_230	chrVII	362088	363896	Positive
YGL078C	Negative	chrVII	360288	361859	Xu_2009_CUTs_302	chrVII	360224	361672	Positive
YGL079W	Positive	chrVII	359444	360100	Xu_2009_SUTs_229	chrVII	359292	359932	Negative
YGL081W	Positive	chrVII	357377	358339	Xu_2009_CUTs_301	chrVII	357412	358364	Negative
YGL083W	Positive	chrVII	353058	355472	van_Dijk_2011_608	chrVII	354397	355584	Negative
YGL087C	Negative	chrVII	346406	346904	Xu_2009_CUTs_300	chrVII	346648	346912	Positive
YGL091C	Negative	chrVII	342056	343042	van_Dijk_2011_527	chrVII	342582	342985	Positive
YGL093W	Positive	chrVII	334886	337639	Xu_2009_CUTs_297	chrVII	337172	337588	Negative
YGL096W	Positive	chrVII	325331	326161	van_Dijk_2011_607	chrVII	325476	325812	Negative
YGL100W	Positive	chrVII	313234	314283	Xu_2009_CUTs_296	chrVII	314212	314372	Negative
YGL101W	Positive	chrVII	312193	312840	van_Dijk_2011_604	chrVII	311953	313065	Negative
YGL104C	Negative	chrVII	308713	310173	Xu_2009_SUTs_224	chrVII	308800	310032	Positive
YGL115W	Positive	chrVII	292033	293001	van_Dijk_2011_603	chrVII	292825	293301	Negative
YGL117W	Positive	chrVII	288512	289309	van_Dijk_2011_602	chrVII	288825	289402	Negative
YGL121C	Negative	chrVII	280777	281157	Xu_2009_CUTs_293	chrVII	280789	281309	Positive
YGL124C	Negative	chrVII	274780	276714	van_Dijk_2011_523	chrVII	276423	277346	Positive
YGL125W	Positive	chrVII	272520	274322	van_Dijk_2011_601	chrVII	272364	273139	Negative
YGL126W	Positive	chrVII	270997	272139	van_Dijk_2011_600	chrVII	270968	271458	Negative
YGL127C	Negative	chrVII	270392	270775	van_Dijk_2011_522	chrVII	270357	270780	Positive
YGL128C	Negative	chrVII	269293	270144	Xu_2009_CUTs_291	chrVII	269301	269725	Positive
YGL134W	Positive	chrVII	255663	256964	van_Dijk_2011_599	chrVII	255867	257281	Negative
YGL136C	Negative	chrVII	252897	253859	van_Dijk_2011_521	chrVII	253479	254037	Positive
YGL143C	Negative	chrVII	234717	235958	van_Dijk_2011_520	chrVII	235773	236158	Positive
YGL146C	Negative	chrVII	228751	229686	Xu_2009_CUTs_289	chrVII	228830	229558	Positive
YGL148W	Positive	chrVII	226399	227529	van_Dijk_2011_597	chrVII	225886	226487	Negative
YGL156W	Positive	chrVII	210416	213667	van_Dijk_2011_596	chrVII	210455	213771	Negative
YGL157W	Positive	chrVII	209006	210049	Xu_2009_CUTs_287	chrVII	209986	210594	Negative
YGL178W	Positive	chrVII	167352	170571	Xu_2009_CUTs_285	chrVII	166857	167481	Negative
YGL181W	Positive	chrVII	157906	159096	van_Dijk_2011_594	chrVII	159061	159712	Negative
YGL184C	Negative	chrVII	154615	156012	van_Dijk_2011_516	chrVII	154872	155964	Positive
YGL185C	Negative	chrVII	153167	154306	Xu_2009_CUTs_283	chrVII	153149	154221	Positive
YGL187C	Negative	chrVII	149704	150171	van_Dijk_2011_514	chrVII	149683	150370	Positive
YGL189C	Negative	chrVII	148229	148588	Xu_2009_CUTs_281	chrVII	147837	148229	Positive
YGL196W	Positive	chrVII	129883	131169	van_Dijk_2011_593	chrVII	130094	131312	Negative
YGL205W	Positive	chrVII	108158	110404	Xu_2009_SUTs_217	chrVII	108163	110315	Negative
YGL208W	Positive	chrVII	97338	98585	van_Dijk_2011_591	chrVII	97142	98586	Negative
YGL209W	Positive	chrVII	95858	97006	Xu_2009_SUTs_216	chrVII	94787	97067	Negative
YGL210W	Positive	chrVII	93792	94460	Xu_2009_CUTs_276	chrVII	94290	94450	Negative
YGL223C	Negative	chrVII	79112	80365	van_Dijk_2011_510	chrVII	78244	79825	Positive
YGL224C	Negative	chrVII	78015	78857	van_Dijk_2011_510	chrVII	78244	79825	Positive
YGL230C	Negative	chrVII	63772	64215	van_Dijk_2011_509	chrVII	63744	64355	Positive
YGL235W	Positive	chrVII	55279	55815	Xu_2009_CUTs_274	chrVII	55814	56190	Negative
YGL240W	Positive	chrVII	48613	49365	van_Dijk_2011_587	chrVII	48649	49243	Negative
YGL248W	Positive	chrVII	35653	36762	van_Dijk_2011_586	chrVII	36280	36571	Negative
YGL249W	Positive	chrVII	33098	35212	van_Dijk_2011_584	chrVII	31840	33938	Negative
YGL250W	Positive	chrVII	31910	32635	van_Dijk_2011_584	chrVII	31840	33938	Negative
YGL254W	Positive	chrVII	22304	23203	Xu_2009_CUTs_272	chrVII	21885	23349	Negative
YGL255W	Positive	chrVII	20978	22108	Xu_2009_CUTs_272	chrVII	21885	23349	Negative
YGL258W	Positive	chrVII	11110	11730	van_Dijk_2011_579	chrVII	11183	11506	Negative
YGR001C	Negative	chrVII	497133	498034	van_Dijk_2011_535	chrVII	497629	498112	Positive
YGR007W	Positive	chrVII	506969	507940	Xu_2009_CUTs_311	chrVII	507355	507971	Negative
YGR009C	Negative	chrVII	509047	511002	Xu_2009_CUTs_312	chrVII	508767	509055	Positive
YGR010W	Positive	chrVII	511545	512732	van_Dijk_2011_619	chrVII	511601	512909	Negative
YGR011W	Positive	chrVII	512497	512823	van_Dijk_2011_619	chrVII	511601	512909	Negative
YGR012W	Positive	chrVII	513159	514340	van_Dijk_2011_620	chrVII	512966	513510	Negative
YGR013W	Positive	chrVII	514554	516416	Xu_2009_CUTs_314	chrVII	515899	516267	Negative
YGR019W	Positive	chrVII	525229	526644	Xu_2009_CUTs_315	chrVII	525043	525611	Negative
YGR029W	Positive	chrVII	543553	544205	van_Dijk_2011_623	chrVII	543318	544561	Negative
YGR030C	Negative	chrVII	545681	546157	Xu_2009_CUTs_318	chrVII	545831	546055	Positive
YGR038W	Positive	chrVII	560682	561350	van_Dijk_2011_624	chrVII	560304	561385	Negative
YGR039W	Positive	chrVII	574888	575199	van_Dijk_2011_625	chrVII	574868	575152	Negative
YGR040W	Positive	chrVII	575398	576504	van_Dijk_2011_626	chrVII	575683	576580	Negative
YGR041W	Positive	chrVII	577487	579130	van_Dijk_2011_627	chrVII	576760	579388	Negative
YGR049W	Positive	chrVII	591314	591877	van_Dijk_2011_628	chrVII	590980	591826	Negative
YGR051C	Negative	chrVII	592906	593229	van_Dijk_2011_538	chrVII	592738	593362	Positive
YGR058W	Positive	chrVII	606136	607143	Xu_2009_CUTs_322	chrVII	606731	607123	Negative
YGR059W	Positive	chrVII	607563	609101	Xu_2009_CUTs_323	chrVII	608595	609099	Negative
YGR060W	Positive	chrVII	610564	611493	van_Dijk_2011_630	chrVII	610902	611171	Negative
YGR062C	Negative	chrVII	616328	617278	Xu_2009_CUTs_325	chrVII	616327	617575	Positive
YGR063C	Negative	chrVII	617516	617824	Xu_2009_CUTs_325	chrVII	616327	617575	Positive
YGR066C	Negative	chrVII	620921	621799	van_Dijk_2011_541	chrVII	620206	622300	Positive
YGR068C	Negative	chrVII	625324	627084	Xu_2009_SUTs_245	chrVII	625231	625567	Positive
YGR069W	Positive	chrVII	627083	627418	Xu_2009_SUTs_246	chrVII	627331	627603	Negative
YGR077C	Negative	chrVII	637744	639513	van_Dijk_2011_542	chrVII	637706	638192	Positive
YGR088W	Positive	chrVII	654634	656322	Xu_2009_CUTs_326	chrVII	656163	656451	Negative
YGR091W	Positive	chrVII	666341	667825	Xu_2009_CUTs_328	chrVII	667339	667803	Negative
YGR092W	Positive	chrVII	668189	669907	Xu_2009_CUTs_329	chrVII	669755	670571	Negative
YGR093W	Positive	chrVII	670388	671911	Xu_2009_CUTs_329	chrVII	669755	670571	Negative
YGR094W	Positive	chrVII	672186	675500	van_Dijk_2011_633	chrVII	672081	672404	Negative
YGR096W	Positive	chrVII	676621	677565	Xu_2009_SUTs_249	chrVII	676411	677283	Negative
YGR099W	Positive	chrVII	687899	689965	van_Dijk_2011_635	chrVII	689271	689879	Negative
YGR107W	Positive	chrVII	702667	703116	Xu_2009_CUTs_333	chrVII	702163	702667	Negative
YGR110W	Positive	chrVII	713709	715046	van_Dijk_2011_638	chrVII	713083	715355	Negative
YGR113W	Positive	chrVII	718893	719924	van_Dijk_2011_640	chrVII	718534	719260	Negative
YGR120C	Negative	chrVII	730033	730821	van_Dijk_2011_545	chrVII	729947	730853	Positive
YGR121C	Negative	chrVII	731449	732927	van_Dijk_2011_546	chrVII	731267	733118	Positive
YGR121W-A	Positive	chrVII	733412	733627	van_Dijk_2011_641	chrVII	733241	733534	Negative
YGR126W	Positive	chrVII	745835	746527	Xu_2009_CUTs_338	chrVII	746050	746610	Negative
YGR130C	Negative	chrVII	751394	753844	van_Dijk_2011_547	chrVII	752977	754407	Positive
YGR133W	Positive	chrVII	756896	757447	Xu_2009_SUTs_259	chrVII	756530	757450	Negative
YGR134W	Positive	chrVII	757770	761138	Xu_2009_CUTs_339	chrVII	760498	761114	Negative
YGR135W	Positive	chrVII	761392	762168	Xu_2009_CUTs_340	chrVII	761730	762154	Negative
YGR136W	Positive	chrVII	762428	763153	Xu_2009_SUTs_260	chrVII	762810	763042	Negative
YGR137W	Positive	chrVII	762888	763262	Xu_2009_SUTs_260	chrVII	762810	763042	Negative
YGR138C	Negative	chrVII	763762	765606	van_Dijk_2011_548	chrVII	764929	765605	Positive
YGR140W	Positive	chrVII	767429	770299	Xu_2009_CUTs_341	chrVII	769602	770314	Negative
YGR143W	Positive	chrVII	775193	777508	Xu_2009_SUTs_261	chrVII	776034	777834	Negative
YGR146C	Negative	chrVII	784223	784858	Xu_2009_SUTs_264	chrVII	784190	786022	Positive
YGR146C-A	Negative	chrVII	785276	785437	Xu_2009_SUTs_264	chrVII	784190	786022	Positive
YGR147C	Negative	chrVII	786054	786920	Xu_2009_CUTs_342	chrVII	786022	786326	Positive
YGR153W	Positive	chrVII	796092	796745	Xu_2009_CUTs_343	chrVII	795650	796634	Negative
YGR154C	Negative	chrVII	796798	797868	van_Dijk_2011_552	chrVII	797384	797829	Positive
YGR156W	Positive	chrVII	800546	801823	van_Dijk_2011_645	chrVII	800365	801796	Negative
YGR158C	Negative	chrVII	805269	806021	Xu_2009_CUTs_346	chrVII	805214	806246	Positive
YGR159C	Negative	chrVII	806412	807656	Xu_2009_SUTs_266	chrVII	806502	806606	Positive
YGR165W	Positive	chrVII	829116	830153	Xu_2009_CUTs_348	chrVII	830130	830282	Negative
YGR166W	Positive	chrVII	830515	832197	Xu_2009_SUTs_267	chrVII	831794	832146	Negative
YGR168C	Negative	chrVII	833352	834482	van_Dijk_2011_554	chrVII	834078	834614	Positive
YGR170W	Positive	chrVII	837142	840558	van_Dijk_2011_648	chrVII	839804	840374	Negative
YGR174C	Negative	chrVII	845893	846405	van_Dijk_2011_555	chrVII	845823	846346	Positive
YGR177C	Negative	chrVII	848829	850436	van_Dijk_2011_556	chrVII	849897	851136	Positive
YGR178C	Negative	chrVII	851047	853215	van_Dijk_2011_556	chrVII	849897	851136	Positive
YGR183C	Negative	chrVII	859063	859476	van_Dijk_2011_557	chrVII	858990	859707	Positive
YGR184C	Negative	chrVII	859901	865753	Xu_2009_CUTs_349	chrVII	859822	860102	Positive
YGR193C	Negative	chrVII	884509	885741	Xu_2009_CUTs_353	chrVII	884470	885070	Positive
YGR194C	Negative	chrVII	886073	887875	van_Dijk_2011_560	chrVII	886192	887065	Positive
YGR196C	Negative	chrVII	889733	892186	van_Dijk_2011_561	chrVII	890103	890842	Positive
YGR197C	Negative	chrVII	892497	894140	van_Dijk_2011_562	chrVII	893780	894235	Positive
YGR199W	Positive	chrVII	897502	899781	van_Dijk_2011_650	chrVII	897731	899778	Negative
YGR200C	Negative	chrVII	899904	902270	van_Dijk_2011_564	chrVII	902191	903513	Positive
YGR201C	Negative	chrVII	902520	903197	van_Dijk_2011_564	chrVII	902191	903513	Positive
YGR202C	Negative	chrVII	903474	904748	van_Dijk_2011_564	chrVII	902191	903513	Positive
YGR203W	Positive	chrVII	905237	905683	van_Dijk_2011_651	chrVII	904901	905456	Negative
YGR221C	Negative	chrVII	937124	938992	van_Dijk_2011_565	chrVII	937066	938263	Positive
YGR224W	Positive	chrVII	942806	944647	van_Dijk_2011_654	chrVII	942614	944898	Negative
YGR236C	Negative	chrVII	962530	962817	Xu_2009_CUTs_357	chrVII	962327	962830	Positive
YGR239C	Negative	chrVII	969187	970053	van_Dijk_2011_566	chrVII	968805	970541	Positive
YGR240C-A	Negative	chrVII	974577	974777	van_Dijk_2011_567	chrVII	974182	975064	Positive
YGR241C	Negative	chrVII	974875	976581	van_Dijk_2011_567	chrVII	974182	975064	Positive
YGR251W	Positive	chrVII	995639	996229	Xu_2009_CUTs_363	chrVII	996121	996625	Negative
YGR259C	Negative	chrVII	1012481	1012921	Xu_2009_SUTs_283	chrVII	1012276	1012484	Positive
YGR263C	Negative	chrVII	1017967	1019241	Xu_2009_CUTs_366	chrVII	1017964	1019548	Positive
YGR265W	Positive	chrVII	1021648	1022058	Xu_2009_SUTs_284	chrVII	1021896	1022352	Negative
YGR266W	Positive	chrVII	1022656	1024761	van_Dijk_2011_658	chrVII	1023670	1024747	Negative
YGR268C	Negative	chrVII	1026057	1026653	van_Dijk_2011_570	chrVII	1026102	1026552	Positive
YGR273C	Negative	chrVII	1038715	1039239	Xu_2009_CUTs_367	chrVII	1038789	1039293	Positive
YGR279C	Negative	chrVII	1048798	1049958	Xu_2009_SUTs_285	chrVII	1049492	1049924	Positive
YGR283C	Negative	chrVII	1059015	1060040	van_Dijk_2011_572	chrVII	1059024	1059725	Positive
YGR284C	Negative	chrVII	1060658	1061590	Xu_2009_SUTs_287	chrVII	1060292	1060740	Positive
YGR295C	Negative	chrVII	1081584	1082729	van_Dijk_2011_577	chrVII	1081795	1082058	Positive
YHL002W	Positive	chrVIII	102612	103970	Xu_2009_SUTs_296	chrVIII	103195	103963	Negative
YHL005C	Negative	chrVIII	98828	99220	Xu_2009_SUTs_295	chrVIII	98366	98934	Positive
YHL006C	Negative	chrVIII	98343	98795	Xu_2009_SUTs_295	chrVIII	98366	98934	Positive
YHL007C	Negative	chrVIII	95118	97937	Xu_2009_SUTs_294	chrVIII	96118	96486	Positive
YHL012W	Positive	chrVIII	78936	80417	Xu_2009_SUTs_293	chrVIII	78962	80442	Negative
YHL014C	Negative	chrVIII	76097	77314	Xu_2009_SUTs_292	chrVIII	76165	77301	Positive
YHL018W	Positive	chrVIII	69708	70070	Xu_2009_CUTs_373	chrVIII	69585	70073	Negative
YHL022C	Negative	chrVIII	62961	64157	van_Dijk_2011_663	chrVIII	62970	64257	Positive
YHL023C	Negative	chrVIII	59123	62563	Xu_2009_SUTs_291	chrVIII	59140	60220	Positive
YHL024W	Positive	chrVIII	56649	58790	van_Dijk_2011_703	chrVIII	56501	58893	Negative
YHL026C	Negative	chrVIII	53219	54166	van_Dijk_2011_661	chrVIII	53336	54194	Positive
YHL028W	Positive	chrVIII	48763	50580	Xu_2009_CUTs_372	chrVIII	50015	50519	Negative
YHL036W	Positive	chrVIII	26241	27881	van_Dijk_2011_701	chrVIII	26242	26552	Negative
YHL042W	Positive	chrVIII	15667	16119	van_Dijk_2011_700	chrVIII	14530	15971	Negative
YHL043W	Positive	chrVIII	14901	15413	van_Dijk_2011_700	chrVIII	14530	15971	Negative
YHR005C-A	Negative	chrVIII	115620	115901	van_Dijk_2011_666	chrVIII	115590	115965	Positive
YHR007C-A	Negative	chrVIII	122550	122765	Xu_2009_SUTs_299	chrVIII	121895	124023	Positive
YHR008C	Negative	chrVIII	122889	123590	Xu_2009_SUTs_299	chrVIII	121895	124023	Positive
YHR011W	Positive	chrVIII	127780	129120	van_Dijk_2011_705	chrVIII	127892	129350	Negative
YHR014W	Positive	chrVIII	132047	132922	van_Dijk_2011_706	chrVIII	131755	132916	Negative
YHR017W	Positive	chrVIII	138694	139851	Xu_2009_CUTs_379	chrVIII	139389	139797	Negative
YHR022C-A	Negative	chrVIII	151217	151306	van_Dijk_2011_669	chrVIII	150934	151467	Positive
YHR028C	Negative	chrVIII	164978	167434	van_Dijk_2011_670	chrVIII	164960	167174	Positive
YHR029C	Negative	chrVIII	167677	168561	van_Dijk_2011_671	chrVIII	168086	168613	Positive
YHR031C	Negative	chrVIII	170799	172970	Xu_2009_CUTs_381	chrVIII	170721	171417	Positive
YHR036W	Positive	chrVIII	180345	181760	van_Dijk_2011_708	chrVIII	181053	181728	Negative
YHR041C	Negative	chrVIII	189131	189864	Xu_2009_SUTs_303	chrVIII	189145	190233	Positive
YHR044C	Negative	chrVIII	194068	194808	Xu_2009_CUTs_384	chrVIII	193833	194176	Positive
YHR047C	Negative	chrVIII	198740	201310	Xu_2009_CUTs_385	chrVIII	198585	199113	Positive
YHR050W	Positive	chrVIII	207654	209303	Xu_2009_CUTs_386	chrVIII	208860	209292	Negative
YHR058C	Negative	chrVIII	218997	219884	Xu_2009_CUTs_387	chrVIII	219007	219511	Positive
YHR061C	Negative	chrVIII	221534	222478	van_Dijk_2011_675	chrVIII	221414	222728	Positive
YHR062C	Negative	chrVIII	222877	223758	van_Dijk_2011_676	chrVIII	222862	224236	Positive
YHR063C	Negative	chrVIII	224030	225169	van_Dijk_2011_676	chrVIII	222862	224236	Positive
YHR067W	Positive	chrVIII	230970	231812	Xu_2009_CUTs_388	chrVIII	231291	231851	Negative
YHR071W	Positive	chrVIII	237004	237693	van_Dijk_2011_710	chrVIII	237065	237624	Negative
YHR072W-A	Positive	chrVIII	241664	241840	van_Dijk_2011_712	chrVIII	241840	242348	Negative
YHR076W	Positive	chrVIII	251101	252225	van_Dijk_2011_714	chrVIII	250630	251371	Negative
YHR079C	Negative	chrVIII	258244	261591	van_Dijk_2011_678	chrVIII	258888	259867	Positive
YHR080C	Negative	chrVIII	262801	266838	van_Dijk_2011_679	chrVIII	266801	267135	Positive
YHR083W	Positive	chrVIII	272627	273616	van_Dijk_2011_717	chrVIII	272578	273222	Negative
YHR086W	Positive	chrVIII	278153	279724	Xu_2009_CUTs_391	chrVIII	279291	280067	Negative
YHR086W-A	Positive	chrVIII	280231	280392	Xu_2009_SUTs_313	chrVIII	280067	281243	Negative
YHR087W	Positive	chrVIII	280820	281155	Xu_2009_SUTs_313	chrVIII	280067	281243	Negative
YHR091C	Negative	chrVIII	284839	286770	Xu_2009_SUTs_314	chrVIII	286399	286959	Positive
YHR093W	Positive	chrVIII	289142	289690	Xu_2009_SUTs_315	chrVIII	289050	290666	Negative
YHR094C	Negative	chrVIII	290913	292625	Xu_2009_SUTs_316	chrVIII	291094	292782	Positive
YHR096C	Negative	chrVIII	294669	296447	van_Dijk_2011_681	chrVIII	293841	296460	Positive
YHR100C	Negative	chrVIII	314116	314673	van_Dijk_2011_682	chrVIII	314156	314731	Positive
YHR101C	Negative	chrVIII	314874	315968	van_Dijk_2011_683	chrVIII	314760	315706	Positive
YHR102W	Positive	chrVIII	316572	319814	van_Dijk_2011_721	chrVIII	317510	319834	Negative
YHR112C	Negative	chrVIII	334527	335663	Xu_2009_SUTs_319	chrVIII	334478	336054	Positive
YHR113W	Positive	chrVIII	336337	337809	van_Dijk_2011_722	chrVIII	336317	337852	Negative
YHR115C	Negative	chrVIII	340109	341359	van_Dijk_2011_684	chrVIII	340971	341604	Positive
YHR119W	Positive	chrVIII	346043	349285	van_Dijk_2011_723	chrVIII	347664	349608	Negative
YHR120W	Positive	chrVIII	349574	352453	van_Dijk_2011_723	chrVIII	347664	349608	Negative
YHR122W	Positive	chrVIII	353625	354320	van_Dijk_2011_724	chrVIII	354054	354770	Negative
YHR124W	Positive	chrVIII	356561	358444	van_Dijk_2011_725	chrVIII	356159	358183	Negative
YHR130C	Negative	chrVIII	364965	365300	van_Dijk_2011_685	chrVIII	364377	365036	Positive
YHR132C	Negative	chrVIII	368502	369794	van_Dijk_2011_686	chrVIII	368073	368559	Positive
YHR135C	Negative	chrVIII	372694	374310	Xu_2009_SUTs_324	chrVIII	372695	373335	Positive
YHR139C	Negative	chrVIII	378219	379199	van_Dijk_2011_689	chrVIII	378181	380533	Positive
YHR139C-A	Negative	chrVIII	380108	380419	van_Dijk_2011_689	chrVIII	378181	380533	Positive
YHR140W	Positive	chrVIII	380572	381291	Xu_2009_CUTs_394	chrVIII	380971	381347	Negative
YHR142W	Positive	chrVIII	383538	384488	van_Dijk_2011_726	chrVIII	383352	384949	Negative
YHR143W	Positive	chrVIII	385510	386487	van_Dijk_2011_727	chrVIII	385006	386530	Negative
YHR152W	Positive	chrVIII	401434	401955	van_Dijk_2011_729	chrVIII	401360	402039	Negative
YHR155W	Positive	chrVIII	407103	410789	Xu_2009_CUTs_396	chrVIII	410403	410883	Negative
YHR156C	Negative	chrVIII	411384	412406	Xu_2009_CUTs_398	chrVIII	411647	412327	Positive
YHR165C	Negative	chrVIII	429707	436948	van_Dijk_2011_691	chrVIII	429407	429794	Positive
YHR168W	Positive	chrVIII	440377	441933	Xu_2009_CUTs_399	chrVIII	441620	441941	Negative
YHR172W	Positive	chrVIII	448335	450806	Xu_2009_CUTs_400	chrVIII	449142	450246	Negative
YHR176W	Positive	chrVIII	454229	455527	van_Dijk_2011_730	chrVIII	455056	455428	Negative
YHR177W	Positive	chrVIII	456591	457952	van_Dijk_2011_732	chrVIII	456050	458501	Negative
YHR178W	Positive	chrVIII	459299	461530	Xu_2009_CUTs_402	chrVIII	460984	462088	Negative
YHR180W	Positive	chrVIII	465178	465669	van_Dijk_2011_734	chrVIII	463827	465581	Negative
YHR182W	Positive	chrVIII	468219	470576	Xu_2009_SUTs_334	chrVIII	470344	470768	Negative
YHR189W	Positive	chrVIII	484028	484600	Xu_2009_SUTs_335	chrVIII	483888	484696	Negative
YHR192W	Positive	chrVIII	486826	487662	Xu_2009_CUTs_404	chrVIII	487152	487632	Negative
YHR194W	Positive	chrVIII	488657	490396	van_Dijk_2011_736	chrVIII	490042	490485	Negative
YHR195W	Positive	chrVIII	490747	491712	Xu_2009_SUTs_336	chrVIII	490536	491664	Negative
YHR198C	Negative	chrVIII	496315	497280	van_Dijk_2011_694	chrVIII	496905	497591	Positive
YHR199C	Negative	chrVIII	497490	498422	van_Dijk_2011_694	chrVIII	496905	497591	Positive
YHR199C-A	Negative	chrVIII	498571	498859	Xu_2009_SUTs_337	chrVIII	498628	499044	Positive
YHR204W	Positive	chrVIII	506319	508709	Xu_2009_SUTs_338	chrVIII	507712	508688	Negative
YHR209W	Positive	chrVIII	519437	520312	van_Dijk_2011_740	chrVIII	518811	520511	Negative
YHR211W	Positive	chrVIII	525392	528619	Xu_2009_SUTs_343	chrVIII	522896	525464	Negative
YIL003W	Positive	chrIX	349122	350003	Xu_2009_CUTs_426	chrIX	349760	350096	Negative
YIL004C	Negative	chrIX	347946	348505	van_Dijk_2011_777	chrIX	348222	348635	Positive
YIL005W	Positive	chrIX	345692	347797	van_Dijk_2011_808	chrIX	346861	347147	Negative
YIL011W	Positive	chrIX	333727	334536	Xu_2009_SUTs_371	chrIX	333616	334680	Negative
YIL013C	Negative	chrIX	328207	332442	Xu_2009_SUTs_370	chrIX	328059	331587	Positive
YIL015W	Positive	chrIX	322342	324105	Xu_2009_SUTs_369	chrIX	321911	323479	Negative
YIL016W	Positive	chrIX	321454	321933	Xu_2009_SUTs_369	chrIX	321911	323479	Negative
YIL020C	Negative	chrIX	314035	314820	van_Dijk_2011_775	chrIX	314200	314538	Positive
YIL026C	Negative	chrIX	304477	307929	van_Dijk_2011_774	chrIX	304305	306732	Positive
YIL032C	Negative	chrIX	291961	292317	van_Dijk_2011_773	chrIX	290206	292246	Positive
YIL033C	Negative	chrIX	290419	291669	van_Dijk_2011_773	chrIX	290206	292246	Positive
YIL034C	Negative	chrIX	289226	290089	Xu_2009_SUTs_367	chrIX	289258	290386	Positive
YIL037C	Negative	chrIX	283029	284999	van_Dijk_2011_771	chrIX	283063	284760	Positive
YIL038C	Negative	chrIX	280142	282652	Xu_2009_SUTs_365	chrIX	281154	281258	Positive
YIL040W	Positive	chrIX	277723	278139	van_Dijk_2011_805	chrIX	277655	278095	Negative
YIL043C	Negative	chrIX	274072	274926	Xu_2009_CUTs_424	chrIX	274090	274538	Positive
YIL048W	Positive	chrIX	261437	264892	Xu_2009_CUTs_422	chrIX	263534	265054	Negative
YIL049W	Positive	chrIX	260158	260919	van_Dijk_2011_803	chrIX	260208	260778	Negative
YIL050W	Positive	chrIX	258913	259770	Xu_2009_CUTs_421	chrIX	259614	259910	Negative
YIL051C	Negative	chrIX	257843	258280	van_Dijk_2011_770	chrIX	257854	258238	Positive
YIL062C	Negative	chrIX	243998	244462	van_Dijk_2011_768	chrIX	243701	244065	Positive
YIL063C	Negative	chrIX	242761	243744	van_Dijk_2011_768	chrIX	243701	244065	Positive
YIL064W	Positive	chrIX	241943	242716	van_Dijk_2011_802	chrIX	241939	242527	Negative
YIL071C	Negative	chrIX	228660	229994	van_Dijk_2011_767	chrIX	229733	230163	Positive
YIL072W	Positive	chrIX	226602	228419	Xu_2009_SUTs_364	chrIX	226704	228424	Negative
YIL074C	Negative	chrIX	221081	222490	van_Dijk_2011_765	chrIX	220901	221495	Positive
YIL077C	Negative	chrIX	214991	215953	van_Dijk_2011_764	chrIX	215531	215789	Positive
YIL082W	Positive	chrIX	205635	206507	van_Dijk_2011_801	chrIX	205732	206581	Negative
YIL083C	Negative	chrIX	203556	204653	van_Dijk_2011_762	chrIX	203635	205035	Positive
YIL084C	Negative	chrIX	202276	203259	Xu_2009_CUTs_416	chrIX	202852	204148	Positive
YIL087C	Negative	chrIX	199646	200119	van_Dijk_2011_760	chrIX	199675	199993	Positive
YIL089W	Positive	chrIX	195599	196216	van_Dijk_2011_800	chrIX	195276	196339	Negative
YIL093C	Negative	chrIX	187990	188784	Xu_2009_CUTs_415	chrIX	187956	188460	Positive
YIL095W	Positive	chrIX	183937	186369	Xu_2009_CUTs_414	chrIX	185944	186176	Negative
YIL102C	Negative	chrIX	174582	174887	Xu_2009_SUTs_359	chrIX	173852	174716	Positive
YIL102C-A	Negative	chrIX	173365	173592	van_Dijk_2011_757	chrIX	173228	173702	Positive
YIL107C	Negative	chrIX	163278	165761	van_Dijk_2011_756	chrIX	165100	165911	Positive
YIL111W	Positive	chrIX	155311	155765	van_Dijk_2011_799	chrIX	154204	155934	Negative
YIL112W	Positive	chrIX	151595	154846	van_Dijk_2011_799	chrIX	154204	155934	Negative
YIL113W	Positive	chrIX	150559	151188	Xu_2009_SUTs_355	chrIX	150032	151352	Negative
YIL115C	Negative	chrIX	144327	148709	van_Dijk_2011_755	chrIX	146874	147204	Positive
YIL119C	Negative	chrIX	136654	137877	Xu_2009_SUTs_354	chrIX	136420	137108	Positive
YIL120W	Positive	chrIX	134417	136108	van_Dijk_2011_797	chrIX	132064	135312	Negative
YIL121W	Positive	chrIX	132244	133872	van_Dijk_2011_797	chrIX	132064	135312	Negative
YIL124W	Positive	chrIX	126204	127097	van_Dijk_2011_795	chrIX	125890	127044	Negative
YIL128W	Positive	chrIX	113806	116904	van_Dijk_2011_793	chrIX	114760	115541	Negative
YIL131C	Negative	chrIX	100781	102235	Xu_2009_CUTs_412	chrIX	100385	100897	Positive
YIL133C	Negative	chrIX	98527	99416	van_Dijk_2011_752	chrIX	99332	99740	Positive
YIL134W	Positive	chrIX	97395	98330	van_Dijk_2011_792	chrIX	97526	98016	Negative
YIL137C	Negative	chrIX	89948	92788	van_Dijk_2011_751	chrIX	92697	93479	Positive
YIL145C	Negative	chrIX	76354	77283	van_Dijk_2011_750	chrIX	76268	77388	Positive
YIL146C	Negative	chrIX	74184	75773	van_Dijk_2011_748	chrIX	74121	74750	Positive
YIL154C	Negative	chrIX	53981	55021	van_Dijk_2011_747	chrIX	54000	54252	Positive
YIL156W	Positive	chrIX	48091	51306	Xu_2009_SUTs_350	chrIX	49501	49845	Negative
YIL156W-A	Positive	chrIX	47292	47693	Xu_2009_CUTs_410	chrIX	47573	47949	Negative
YIL156W-B	Positive	chrIX	47690	47973	Xu_2009_CUTs_410	chrIX	47573	47949	Negative
YIL160C	Negative	chrIX	40191	41444	Xu_2009_SUTs_348	chrIX	40209	41633	Positive
YIL163C	Negative	chrIX	36899	37252	van_Dijk_2011_745	chrIX	34853	37296	Positive
YIL166C	Negative	chrIX	30938	32566	van_Dijk_2011_744	chrIX	30916	32987	Positive
YIL169C	Negative	chrIX	23119	26106	van_Dijk_2011_743	chrIX	23341	28535	Positive
YIR001C	Negative	chrIX	356143	356895	Xu_2009_CUTs_427	chrIX	355556	356324	Positive
YIR002C	Negative	chrIX	357415	360396	van_Dijk_2011_778	chrIX	356729	357434	Positive
YIR003W	Positive	chrIX	360885	362924	Xu_2009_CUTs_428	chrIX	362640	362984	Negative
YIR013C	Negative	chrIX	380019	380384	van_Dijk_2011_779	chrIX	380273	380536	Positive
YIR014W	Positive	chrIX	381086	381814	Xu_2009_CUTs_429	chrIX	381184	382176	Negative
YIR015W	Positive	chrIX	381948	382382	Xu_2009_CUTs_429	chrIX	381184	382176	Negative
YIR018W	Positive	chrIX	384609	385346	van_Dijk_2011_810	chrIX	385082	385344	Negative
YIR019C	Negative	chrIX	389572	393675	Xu_2009_SUTs_376	chrIX	389244	393068	Positive
YIR021W-A	Positive	chrIX	398514	398726	van_Dijk_2011_811	chrIX	398412	399599	Negative
YIR022W	Positive	chrIX	398733	399236	van_Dijk_2011_811	chrIX	398412	399599	Negative
YIR027C	Negative	chrIX	406260	407642	van_Dijk_2011_781	chrIX	406580	408350	Positive
YIR028W	Positive	chrIX	408468	410375	Xu_2009_SUTs_378	chrIX	408336	410216	Negative
YIR030C	Negative	chrIX	412036	412770	Xu_2009_SUTs_379	chrIX	412084	412724	Positive
YIR034C	Negative	chrIX	419615	420736	van_Dijk_2011_783	chrIX	419724	420674	Positive
YIR035C	Negative	chrIX	421026	421790	van_Dijk_2011_784	chrIX	420943	421870	Positive
YJL003W	Positive	chrX	432644	433000	Xu_2009_SUTs_415	chrX	432218	432762	Negative
YJL019W	Positive	chrX	402897	404945	van_Dijk_2011_885	chrX	403731	405137	Negative
YJL020C	Negative	chrX	398937	402410	Xu_2009_CUTs_466	chrX	398901	399053	Positive
YJL024C	Negative	chrX	395931	396592	van_Dijk_2011_848	chrX	395867	396239	Positive
YJL029C	Negative	chrX	388385	390853	van_Dijk_2011_847	chrX	388502	388803	Positive
YJL035C	Negative	chrX	380249	381001	van_Dijk_2011_846	chrX	380618	381121	Positive
YJL037W	Positive	chrX	376662	377336	van_Dijk_2011_884	chrX	375937	376989	Negative
YJL038C	Negative	chrX	375115	375774	Xu_2009_SUTs_412	chrX	375045	375765	Positive
YJL043W	Positive	chrX	360130	360903	van_Dijk_2011_883	chrX	360120	361101	Negative
YJL045W	Positive	chrX	356024	357928	Xu_2009_SUTs_411	chrX	356081	358049	Negative
YJL047C	Negative	chrX	349580	352108	Xu_2009_CUTs_465	chrX	349301	349989	Positive
YJL048C	Negative	chrX	347447	348637	van_Dijk_2011_844	chrX	348252	348675	Positive
YJL051W	Positive	chrX	339787	342255	van_Dijk_2011_881	chrX	339408	342271	Negative
YJL052C-A	Negative	chrX	337884	338003	Xu_2009_CUTs_463	chrX	337533	338061	Positive
YJL055W	Positive	chrX	333357	334094	van_Dijk_2011_880	chrX	333538	334026	Negative
YJL057C	Negative	chrX	328118	330121	van_Dijk_2011_842	chrX	327454	328135	Positive
YJL058C	Negative	chrX	326242	327873	van_Dijk_2011_842	chrX	327454	328135	Positive
YJL059W	Positive	chrX	324964	326190	van_Dijk_2011_879	chrX	324939	325248	Negative
YJL061W	Positive	chrX	320016	322157	van_Dijk_2011_878	chrX	322127	323155	Negative
YJL062W	Positive	chrX	317284	319776	van_Dijk_2011_877	chrX	319206	319797	Negative
YJL062W-A	Positive	chrX	316723	316980	van_Dijk_2011_876	chrX	316951	317456	Negative
YJL070C	Negative	chrX	307971	310637	van_Dijk_2011_841	chrX	310360	310905	Positive
YJL077W-B	Positive	chrX	294047	294145	Xu_2009_CUTs_460	chrX	294073	294249	Negative
YJL079C	Negative	chrX	289875	290774	Xu_2009_SUTs_408	chrX	289653	291069	Positive
YJL083W	Positive	chrX	278841	280655	Xu_2009_CUTs_459	chrX	280009	280713	Negative
YJL089W	Positive	chrX	265926	268415	Xu_2009_CUTs_456	chrX	267321	267905	Negative
YJL091C	Negative	chrX	261080	262552	Xu_2009_SUTs_407	chrX	261117	262429	Positive
YJL092W	Positive	chrX	257423	260947	Xu_2009_SUTs_406	chrX	259761	260993	Negative
YJL095W	Positive	chrX	247255	251691	van_Dijk_2011_874	chrX	247230	247622	Negative
YJL100W	Positive	chrX	237263	239086	van_Dijk_2011_873	chrX	238157	239217	Negative
YJL104W	Positive	chrX	227327	227776	Xu_2009_CUTs_454	chrX	227752	227920	Negative
YJL105W	Positive	chrX	225055	226737	van_Dijk_2011_871	chrX	224424	227102	Negative
YJL107C	Negative	chrX	218853	220016	Xu_2009_SUTs_402	chrX	217604	218892	Positive
YJL108C	Negative	chrX	217705	218856	Xu_2009_SUTs_402	chrX	217604	218892	Positive
YJL116C	Negative	chrX	193860	194873	Xu_2009_SUTs_399	chrX	193745	195185	Positive
YJL124C	Negative	chrX	187126	187644	Xu_2009_CUTs_452	chrX	186890	187209	Positive
YJL127C	Negative	chrX	182298	184220	Xu_2009_CUTs_451	chrX	182258	183210	Positive
YJL127C-B	Negative	chrX	181551	181709	van_Dijk_2011_838	chrX	181445	182298	Positive
YJL128C	Negative	chrX	178097	180103	van_Dijk_2011_836	chrX	177763	178116	Positive
YJL130C	Negative	chrX	165723	172367	van_Dijk_2011_835	chrX	172745	173508	Positive
YJL132W	Positive	chrX	161914	164166	van_Dijk_2011_869	chrX	161944	162851	Negative
YJL133W	Positive	chrX	160619	161563	van_Dijk_2011_867	chrX	160658	161204	Negative
YJL137C	Negative	chrX	154985	156127	Xu_2009_CUTs_448	chrX	155011	155859	Positive
YJL139C	Negative	chrX	151713	152999	van_Dijk_2011_833	chrX	152427	153303	Positive
YJL146W	Positive	chrX	143292	144701	van_Dijk_2011_866	chrX	144134	144923	Negative
YJL147C	Negative	chrX	141419	142567	Xu_2009_CUTs_445	chrX	141843	142683	Positive
YJL149W	Positive	chrX	137379	139370	Xu_2009_CUTs_442	chrX	139159	139271	Negative
YJL150W	Positive	chrX	137123	137425	Xu_2009_CUTs_441	chrX	137031	137135	Negative
YJL151C	Negative	chrX	136372	136773	van_Dijk_2011_829	chrX	136745	137069	Positive
YJL153C	Negative	chrX	134332	135933	Xu_2009_CUTs_439	chrX	134195	134667	Positive
YJL156C	Negative	chrX	126853	128952	van_Dijk_2011_828	chrX	128126	128894	Positive
YJL157C	Negative	chrX	123836	126328	van_Dijk_2011_827	chrX	123793	126477	Positive
YJL160C	Negative	chrX	117962	118825	Xu_2009_CUTs_437	chrX	117990	118958	Positive
YJL161W	Positive	chrX	117245	117787	van_Dijk_2011_864	chrX	116321	117722	Negative
YJL163C	Negative	chrX	111666	113333	Xu_2009_SUTs_392	chrX	111479	113846	Positive
YJL164C	Negative	chrX	109966	111159	Xu_2009_CUTs_435	chrX	109808	110512	Positive
YJL170C	Negative	chrX	101150	101779	van_Dijk_2011_823	chrX	101096	101917	Positive
YJL172W	Positive	chrX	97737	99467	Xu_2009_CUTs_434	chrX	99035	99567	Negative
YJL180C	Negative	chrX	87583	88560	van_Dijk_2011_821	chrX	87565	87942	Positive
YJL187C	Negative	chrX	76803	79262	Xu_2009_SUTs_387	chrX	76762	80083	Positive
YJL196C	Negative	chrX	67850	68782	van_Dijk_2011_819	chrX	67814	69206	Positive
YJL198W	Positive	chrX	60844	63489	Xu_2009_CUTs_432	chrX	63134	63598	Negative
YJL200C	Negative	chrX	56444	58813	van_Dijk_2011_817	chrX	58152	58871	Positive
YJL204C	Negative	chrX	50629	53151	van_Dijk_2011_816	chrX	50014	50698	Positive
YJL205C	Negative	chrX	50139	50443	van_Dijk_2011_816	chrX	50014	50698	Positive
YJL212C	Negative	chrX	33850	36249	Xu_2009_SUTs_383	chrX	33537	36529	Positive
YJL218W	Positive	chrX	21973	22563	Xu_2009_CUTs_430	chrX	22445	22757	Negative
YJR006W	Positive	chrX	449202	450665	Xu_2009_CUTs_469	chrX	450371	450683	Negative
YJR008W	Positive	chrX	452430	453446	Xu_2009_SUTs_418	chrX	452115	453435	Negative
YJR010C-A	Negative	chrX	458077	458361	Xu_2009_SUTs_420	chrX	457935	458647	Positive
YJR011C	Negative	chrX	458641	459426	Xu_2009_SUTs_420	chrX	457935	458647	Positive
YJR012C	Negative	chrX	459795	460418	Xu_2009_SUTs_421	chrX	459447	459839	Positive
YJR013W	Positive	chrX	460382	461593	van_Dijk_2011_887	chrX	460955	461598	Negative
YJR019C	Negative	chrX	467232	468281	van_Dijk_2011_851	chrX	467201	467876	Positive
YJR031C	Negative	chrX	486586	490812	Xu_2009_CUTs_472	chrX	486567	486799	Positive
YJR034W	Positive	chrX	496683	497009	Xu_2009_SUTs_422	chrX	496979	497219	Negative
YJR039W	Positive	chrX	503936	507301	Xu_2009_CUTs_473	chrX	506963	507531	Negative
YJR048W	Positive	chrX	526335	526664	Xu_2009_SUTs_424	chrX	525971	526667	Negative
YJR050W	Positive	chrX	528697	529404	Xu_2009_CUTs_474	chrX	529155	529659	Negative
YJR053W	Positive	chrX	534027	535751	van_Dijk_2011_890	chrX	534745	535763	Negative
YJR061W	Positive	chrX	550511	553318	van_Dijk_2011_893	chrX	551391	551780	Negative
YJR069C	Negative	chrX	568806	569399	van_Dijk_2011_853	chrX	569094	569454	Positive
YJR082C	Negative	chrX	581914	582255	Xu_2009_CUTs_476	chrX	581799	582863	Positive
YJR083C	Negative	chrX	582608	583537	Xu_2009_CUTs_476	chrX	581799	582863	Positive
YJR092W	Positive	chrX	598735	603078	van_Dijk_2011_894	chrX	598716	598995	Negative
YJR094C	Negative	chrX	604569	605651	Xu_2009_CUTs_478	chrX	604484	604916	Positive
YJR095W	Positive	chrX	609773	610741	Xu_2009_CUTs_479	chrX	609480	610472	Negative
YJR096W	Positive	chrX	611195	612043	van_Dijk_2011_897	chrX	610864	612072	Negative
YJR098C	Negative	chrX	613186	615156	Xu_2009_CUTs_481	chrX	613044	613596	Positive
YJR103W	Positive	chrX	620754	622490	van_Dijk_2011_899	chrX	620663	621140	Negative
YJR106W	Positive	chrX	624838	627015	van_Dijk_2011_901	chrX	626887	628792	Negative
YJR107W	Positive	chrX	627340	628326	van_Dijk_2011_901	chrX	626887	628792	Negative
YJR108W	Positive	chrX	628712	629083	van_Dijk_2011_901	chrX	626887	628792	Negative
YJR114W	Positive	chrX	638659	639051	Xu_2009_SUTs_433	chrX	639042	639762	Negative
YJR115W	Positive	chrX	639942	640451	Xu_2009_CUTs_482	chrX	639994	640418	Negative
YJR116W	Positive	chrX	640825	641664	Xu_2009_SUTs_434	chrX	640810	641802	Negative
YJR118C	Negative	chrX	643490	644101	Xu_2009_CUTs_483	chrX	643510	645110	Positive
YJR119C	Negative	chrX	644304	646490	Xu_2009_CUTs_483	chrX	643510	645110	Positive
YJR122W	Positive	chrX	649776	651269	Xu_2009_CUTs_484	chrX	650706	651258	Negative
YJR127C	Negative	chrX	658917	663059	van_Dijk_2011_855	chrX	659047	659604	Positive
YJR129C	Negative	chrX	664000	665019	Xu_2009_CUTs_485	chrX	664054	664462	Positive
YJR130C	Negative	chrX	665218	667137	van_Dijk_2011_856	chrX	665736	666493	Positive
YJR137C	Negative	chrX	678957	683285	van_Dijk_2011_857	chrX	678913	679807	Positive
YJR146W	Positive	chrX	703885	704238	Xu_2009_SUTs_436	chrX	703402	705458	Negative
YJR147W	Positive	chrX	704196	705272	Xu_2009_SUTs_436	chrX	703402	705458	Negative
YJR151W-A	Positive	chrX	717580	717630	Xu_2009_CUTs_488	chrX	717586	718002	Negative
YJR153W	Positive	chrX	722815	723900	van_Dijk_2011_907	chrX	721692	724363	Negative
YKL004W	Positive	chrXI	435580	436785	van_Dijk_2011_995	chrXI	435335	435666	Negative
YKL008C	Negative	chrXI	427295	428551	van_Dijk_2011_937	chrXI	427815	428690	Positive
YKL010C	Negative	chrXI	421424	425875	Xu_2009_CUTs_522	chrXI	420201	421425	Positive
YKL011C	Negative	chrXI	420155	421216	Xu_2009_CUTs_522	chrXI	420201	421425	Positive
YKL025C	Negative	chrXI	390240	392279	Xu_2009_CUTs_521	chrXI	389657	390633	Positive
YKL026C	Negative	chrXI	389380	389883	Xu_2009_CUTs_521	chrXI	389657	390633	Positive
YKL027W	Positive	chrXI	387562	388905	van_Dijk_2011_994	chrXI	387779	388186	Negative
YKL028W	Positive	chrXI	385758	387206	Xu_2009_CUTs_517	chrXI	386181	386637	Negative
YKL037W	Positive	chrXI	369365	369721	van_Dijk_2011_992	chrXI	369031	369663	Negative
YKL038W	Positive	chrXI	365605	369117	van_Dijk_2011_992	chrXI	369031	369663	Negative
YKL041W	Positive	chrXI	360143	360817	Xu_2009_SUTs_479	chrXI	360108	360828	Negative
YKL045W	Positive	chrXI	353493	355079	van_Dijk_2011_990	chrXI	355044	356057	Negative
YKL051W	Positive	chrXI	341312	342373	Xu_2009_SUTs_477	chrXI	341131	342115	Negative
YKL052C	Negative	chrXI	339668	340546	van_Dijk_2011_933	chrXI	339958	340498	Positive
YKL055C	Negative	chrXI	335321	336157	Xu_2009_CUTs_513	chrXI	335311	335863	Positive
YKL058W	Positive	chrXI	330166	330534	van_Dijk_2011_988	chrXI	330171	330685	Negative
YKL059C	Negative	chrXI	328118	329443	Xu_2009_CUTs_512	chrXI	328135	329175	Positive
YKL061W	Positive	chrXI	325771	326112	Xu_2009_CUTs_510	chrXI	325467	325907	Negative
YKL062W	Positive	chrXI	323228	325120	van_Dijk_2011_987	chrXI	323923	324334	Negative
YKL064W	Positive	chrXI	317764	320673	van_Dijk_2011_986	chrXI	320330	320651	Negative
YKL065W-A	Positive	chrXI	315954	316175	Xu_2009_SUTs_474	chrXI	315379	316091	Negative
YKL066W	Positive	chrXI	315281	315724	Xu_2009_SUTs_474	chrXI	315379	316091	Negative
YKL068W-A	Positive	chrXI	309206	309442	Xu_2009_SUTs_473	chrXI	308747	309859	Negative
YKL069W	Positive	chrXI	307285	307827	van_Dijk_2011_982	chrXI	307324	307999	Negative
YKL070W	Positive	chrXI	306211	306720	van_Dijk_2011_981	chrXI	303563	307164	Negative
YKL071W	Positive	chrXI	305114	305884	van_Dijk_2011_981	chrXI	303563	307164	Negative
YKL072W	Positive	chrXI	299582	301882	Xu_2009_SUTs_471	chrXI	299563	302147	Negative
YKL073W	Positive	chrXI	296430	299075	Xu_2009_CUTs_508	chrXI	298771	299155	Negative
YKL078W	Positive	chrXI	288845	291052	Xu_2009_CUTs_507	chrXI	290859	291163	Negative
YKL080W	Positive	chrXI	285030	286208	Xu_2009_CUTs_506	chrXI	285843	286371	Negative
YKL086W	Positive	chrXI	278281	278664	Xu_2009_SUTs_470	chrXI	278283	278907	Negative
YKL089W	Positive	chrXI	273394	275043	Xu_2009_CUTs_505	chrXI	274187	275059	Negative
YKL090W	Positive	chrXI	271878	273209	van_Dijk_2011_980	chrXI	270751	273250	Negative
YKL093W	Positive	chrXI	264789	265808	van_Dijk_2011_979	chrXI	264261	266139	Negative
YKL094W	Positive	chrXI	263349	264290	van_Dijk_2011_979	chrXI	264261	266139	Negative
YKL096W	Positive	chrXI	261132	261851	van_Dijk_2011_978	chrXI	261180	261790	Negative
YKL099C	Negative	chrXI	255720	256472	Xu_2009_CUTs_502	chrXI	255742	256015	Positive
YKL103C	Negative	chrXI	246138	247682	Xu_2009_CUTs_501	chrXI	246094	246630	Positive
YKL107W	Positive	chrXI	236141	237070	van_Dijk_2011_975	chrXI	235923	237020	Negative
YKL109W	Positive	chrXI	232227	233891	van_Dijk_2011_974	chrXI	231811	233767	Negative
YKL113C	Negative	chrXI	224727	225875	Xu_2009_CUTs_499	chrXI	223198	225134	Positive
YKL114C	Negative	chrXI	223352	224455	Xu_2009_CUTs_499	chrXI	223198	225134	Positive
YKL115C	Negative	chrXI	222893	223285	Xu_2009_CUTs_499	chrXI	223198	225134	Positive
YKL124W	Positive	chrXI	210593	212332	van_Dijk_2011_972	chrXI	210296	210961	Negative
YKL127W	Positive	chrXI	203541	205253	Xu_2009_SUTs_464	chrXI	203906	205434	Negative
YKL128C	Negative	chrXI	200884	201771	van_Dijk_2011_926	chrXI	200377	202733	Positive
YKL129C	Negative	chrXI	196349	200167	van_Dijk_2011_925	chrXI	196041	196828	Positive
YKL130C	Negative	chrXI	195288	196028	van_Dijk_2011_924	chrXI	195122	195777	Positive
YKL134C	Negative	chrXI	189124	191442	van_Dijk_2011_923	chrXI	189366	189757	Positive
YKL142W	Positive	chrXI	178515	179174	Xu_2009_SUTs_461	chrXI	179099	179459	Negative
YKL144C	Negative	chrXI	175843	176481	van_Dijk_2011_922	chrXI	175770	176542	Positive
YKL157W	Positive	chrXI	154991	158232	van_Dijk_2011_970	chrXI	157607	158316	Negative
YKL159C	Negative	chrXI	153816	154451	Xu_2009_SUTs_460	chrXI	153775	154303	Positive
YKL163W	Positive	chrXI	144401	145378	Xu_2009_SUTs_457	chrXI	144539	144955	Negative
YKL164C	Negative	chrXI	141794	142819	Xu_2009_SUTs_455	chrXI	141261	142823	Positive
YKL165C	Negative	chrXI	137932	140691	van_Dijk_2011_919	chrXI	136869	138005	Positive
YKL171W	Positive	chrXI	127475	130261	Xu_2009_SUTs_454	chrXI	126715	130291	Negative
YKL172W	Positive	chrXI	125759	127042	Xu_2009_SUTs_454	chrXI	126715	130291	Negative
YKL176C	Negative	chrXI	115500	117986	Xu_2009_SUTs_453	chrXI	115095	115551	Positive
YKL185W	Positive	chrXI	94499	96265	Xu_2009_CUTs_495	chrXI	95979	96315	Negative
YKL186C	Negative	chrXI	92744	93298	van_Dijk_2011_917	chrXI	89398	92826	Positive
YKL187C	Negative	chrXI	89284	91536	Xu_2009_SUTs_450	chrXI	88711	92255	Positive
YKL188C	Negative	chrXI	86225	88786	Xu_2009_SUTs_450	chrXI	88711	92255	Positive
YKL198C	Negative	chrXI	68232	70220	Xu_2009_SUTs_449	chrXI	69681	70441	Positive
YKL201C	Negative	chrXI	63930	67466	van_Dijk_2011_913	chrXI	66480	67776	Positive
YKL214C	Negative	chrXI	31082	31693	Xu_2009_CUTs_491	chrXI	30920	31152	Positive
YKL217W	Positive	chrXI	22234	24084	van_Dijk_2011_965	chrXI	21086	24204	Negative
YKL218C	Negative	chrXI	17359	18339	van_Dijk_2011_910	chrXI	17624	18243	Positive
YKL221W	Positive	chrXI	6107	7528	van_Dijk_2011_962	chrXI	5968	7874	Negative
YKR004C	Negative	chrXI	446799	448036	Xu_2009_SUTs_482	chrXI	446809	447705	Positive
YKR009C	Negative	chrXI	454352	457054	Xu_2009_SUTs_483	chrXI	455217	457121	Positive
YKR011C	Negative	chrXI	461635	462696	van_Dijk_2011_942	chrXI	461599	462869	Positive
YKR013W	Positive	chrXI	463959	464948	van_Dijk_2011_997	chrXI	463662	465020	Negative
YKR015C	Negative	chrXI	466961	468667	Xu_2009_SUTs_485	chrXI	466417	469145	Positive
YKR019C	Negative	chrXI	476216	478063	Xu_2009_CUTs_525	chrXI	476089	476497	Positive
YKR027W	Positive	chrXI	491364	493661	Xu_2009_CUTs_527	chrXI	493021	493653	Negative
YKR037C	Negative	chrXI	510910	511797	Xu_2009_CUTs_528	chrXI	510786	511162	Positive
YKR039W	Positive	chrXI	515063	516871	Xu_2009_CUTs_529	chrXI	516566	516870	Negative
YKR042W	Positive	chrXI	519527	520624	Xu_2009_SUTs_488	chrXI	519406	519838	Negative
YKR044W	Positive	chrXI	522015	523346	Xu_2009_SUTs_489	chrXI	521878	523358	Negative
YKR053C	Negative	chrXI	534067	535281	van_Dijk_2011_946	chrXI	533712	535668	Positive
YKR058W	Positive	chrXI	552770	554620	Xu_2009_CUTs_531	chrXI	554206	554718	Negative
YKR060W	Positive	chrXI	556518	557342	Xu_2009_CUTs_532	chrXI	556662	558414	Negative
YKR061W	Positive	chrXI	557677	558954	Xu_2009_CUTs_532	chrXI	556662	558414	Negative
YKR063C	Negative	chrXI	560789	562297	van_Dijk_2011_948	chrXI	561333	562335	Positive
YKR064W	Positive	chrXI	562547	565138	Xu_2009_CUTs_534	chrXI	564654	565070	Negative
YKR073C	Negative	chrXI	578187	578507	van_Dijk_2011_949	chrXI	578489	578895	Positive
YKR076W	Positive	chrXI	582283	583395	van_Dijk_2011_1002	chrXI	582835	584655	Negative
YKR077W	Positive	chrXI	583653	584744	van_Dijk_2011_1002	chrXI	582835	584655	Negative
YKR079C	Negative	chrXI	586789	589305	van_Dijk_2011_950	chrXI	587021	587377	Positive
YKR087C	Negative	chrXI	603195	604232	van_Dijk_2011_952	chrXI	603271	603791	Positive
YKR088C	Negative	chrXI	604405	605418	Xu_2009_CUTs_538	chrXI	604435	604707	Positive
YKR089C	Negative	chrXI	605633	608365	Xu_2009_SUTs_493	chrXI	605595	608371	Positive
YKR090W	Positive	chrXI	608946	611066	van_Dijk_2011_1003	chrXI	608887	611277	Negative
YKR097W	Positive	chrXI	631152	632801	van_Dijk_2011_1006	chrXI	631088	632335	Negative
YKR105C	Negative	chrXI	658716	660464	van_Dijk_2011_959	chrXI	659994	660556	Positive
YKR106W	Positive	chrXI	661442	663289	van_Dijk_2011_1009	chrXI	661654	662367	Negative
YLL002W	Positive	chrXII	146291	147601	van_Dijk_2011_1081	chrXII	146078	146452	Negative
YLL010C	Negative	chrXII	129330	130613	van_Dijk_2011_1016	chrXII	130491	130858	Positive
YLL022C	Negative	chrXII	99044	100201	Xu_2009_CUTs_540	chrXII	97826	99154	Positive
YLL023C	Negative	chrXII	97997	98836	Xu_2009_CUTs_540	chrXII	97826	99154	Positive
YLL025W	Positive	chrXII	94747	95121	van_Dijk_2011_1079	chrXII	94646	95177	Negative
YLL028W	Positive	chrXII	84804	86564	van_Dijk_2011_1077	chrXII	84519	86090	Negative
YLL036C	Negative	chrXII	66745	68256	van_Dijk_2011_1014	chrXII	67127	67659	Positive
YLL057C	Negative	chrXII	25756	26994	van_Dijk_2011_1012	chrXII	25684	27314	Positive
YLL059C	Negative	chrXII	22474	22980	Xu_2009_SUTs_497	chrXII	22937	23481	Positive
YLL061W	Positive	chrXII	17956	19707	van_Dijk_2011_1073	chrXII	18074	19708	Negative
YLR001C	Negative	chrXII	151389	153977	Xu_2009_SUTs_501	chrXII	151122	153642	Positive
YLR004C	Negative	chrXII	157934	159505	Xu_2009_SUTs_502	chrXII	158074	159786	Positive
YLR024C	Negative	chrXII	187663	193281	Xu_2009_CUTs_546	chrXII	187720	188792	Positive
YLR027C	Negative	chrXII	196829	198085	Xu_2009_CUTs_548	chrXII	196840	197344	Positive
YLR030W	Positive	chrXII	203290	204081	van_Dijk_2011_1082	chrXII	203113	204756	Negative
YLR031W	Positive	chrXII	204225	204785	van_Dijk_2011_1082	chrXII	203113	204756	Negative
YLR034C	Negative	chrXII	210512	211933	van_Dijk_2011_1022	chrXII	211799	212439	Positive
YLR035C	Negative	chrXII	212369	214456	van_Dijk_2011_1022	chrXII	211799	212439	Positive
YLR036C	Negative	chrXII	221521	222132	van_Dijk_2011_1023	chrXII	220995	221723	Positive
YLR038C	Negative	chrXII	224921	225172	van_Dijk_2011_1025	chrXII	224872	225220	Positive
YLR039C	Negative	chrXII	225426	228596	van_Dijk_2011_1026	chrXII	228318	228814	Positive
YLR042C	Negative	chrXII	229966	230451	van_Dijk_2011_1027	chrXII	229859	231251	Positive
YLR045C	Negative	chrXII	235037	237703	Xu_2009_SUTs_509	chrXII	234552	235904	Positive
YLR049C	Negative	chrXII	243886	245172	van_Dijk_2011_1029	chrXII	244424	244976	Positive
YLR050C	Negative	chrXII	245587	246072	van_Dijk_2011_1030	chrXII	245528	246306	Positive
YLR053C	Negative	chrXII	248100	248426	Xu_2009_SUTs_511	chrXII	248008	248656	Positive
YLR059C	Negative	chrXII	259738	260547	Xu_2009_SUTs_512	chrXII	259760	260944	Positive
YLR063W	Positive	chrXII	264157	265254	Xu_2009_CUTs_552	chrXII	264740	265268	Negative
YLR067C	Negative	chrXII	267813	270710	Xu_2009_CUTs_553	chrXII	267856	268072	Positive
YLR070C	Negative	chrXII	274141	275211	Xu_2009_SUTs_513	chrXII	274032	275352	Positive
YLR073C	Negative	chrXII	281019	281621	Xu_2009_SUTs_514	chrXII	281168	282192	Positive
YLR074C	Negative	chrXII	281956	282456	Xu_2009_SUTs_514	chrXII	281168	282192	Positive
YLR080W	Positive	chrXII	287916	289250	Xu_2009_SUTs_516	chrXII	287764	288884	Negative
YLR081W	Positive	chrXII	290212	291936	van_Dijk_2011_1085	chrXII	290013	291715	Negative
YLR085C	Negative	chrXII	300673	301989	van_Dijk_2011_1033	chrXII	300713	301826	Positive
YLR087C	Negative	chrXII	306855	315731	van_Dijk_2011_1034	chrXII	307346	307721	Positive
YLR091W	Positive	chrXII	322297	323178	van_Dijk_2011_1086	chrXII	322114	325343	Negative
YLR092W	Positive	chrXII	323544	326225	van_Dijk_2011_1086	chrXII	322114	325343	Negative
YLR095C	Negative	chrXII	329677	332115	Xu_2009_SUTs_523	chrXII	329696	331432	Positive
YLR098C	Negative	chrXII	337527	339473	Xu_2009_SUTs_524	chrXII	339408	341224	Positive
YLR099C	Negative	chrXII	339744	340928	Xu_2009_SUTs_524	chrXII	339408	341224	Positive
YLR107W	Positive	chrXII	364116	365330	Xu_2009_CUTs_554	chrXII	363972	364300	Negative
YLR111W	Positive	chrXII	370391	370723	Xu_2009_SUTs_526	chrXII	370188	370964	Negative
YLR112W	Positive	chrXII	370791	371210	Xu_2009_SUTs_526	chrXII	370188	370964	Negative
YLR122C	Negative	chrXII	390954	391331	van_Dijk_2011_1037	chrXII	390697	391224	Positive
YLR123C	Negative	chrXII	391078	391407	van_Dijk_2011_1037	chrXII	390697	391224	Positive
YLR124W	Positive	chrXII	391600	391944	van_Dijk_2011_1088	chrXII	391907	392494	Negative
YLR126C	Negative	chrXII	394765	395520	Xu_2009_CUTs_555	chrXII	395176	395584	Positive
YLR127C	Negative	chrXII	395758	398319	van_Dijk_2011_1038	chrXII	395781	396757	Positive
YLR128W	Positive	chrXII	398530	399433	Xu_2009_CUTs_558	chrXII	398828	399388	Negative
YLR130C	Negative	chrXII	402794	404062	van_Dijk_2011_1039	chrXII	403603	404471	Positive
YLR131C	Negative	chrXII	404510	406822	Xu_2009_CUTs_559	chrXII	404520	405088	Positive
YLR132C	Negative	chrXII	407283	408155	van_Dijk_2011_1040	chrXII	407763	408209	Positive
YLR135W	Positive	chrXII	413281	415527	van_Dijk_2011_1090	chrXII	414203	415656	Negative
YLR136C	Negative	chrXII	415801	416658	van_Dijk_2011_1041	chrXII	415732	416494	Positive
YLR137W	Positive	chrXII	417006	418109	van_Dijk_2011_1091	chrXII	417798	418070	Negative
YLR140W	Positive	chrXII	423474	423800	van_Dijk_2011_1092	chrXII	423614	423960	Negative
YLR141W	Positive	chrXII	423683	424774	van_Dijk_2011_1092	chrXII	423614	423960	Negative
YLR147C	Negative	chrXII	434158	434463	Xu_2009_CUTs_562	chrXII	434144	434280	Positive
YLR148W	Positive	chrXII	434641	437397	Xu_2009_CUTs_563	chrXII	436668	437108	Negative
YLR151C	Negative	chrXII	441715	442737	Xu_2009_CUTs_564	chrXII	441568	442624	Positive
YLR153C	Negative	chrXII	445524	447575	Xu_2009_CUTs_565	chrXII	445136	445544	Positive
YLR163C	Negative	chrXII	491866	493254	van_Dijk_2011_1046	chrXII	490877	492720	Positive
YLR164W	Positive	chrXII	493883	494389	van_Dijk_2011_1094	chrXII	494037	494327	Negative
YLR172C	Negative	chrXII	501260	502162	Xu_2009_SUTs_534	chrXII	501263	502343	Positive
YLR173W	Positive	chrXII	502421	504247	Xu_2009_CUTs_566	chrXII	503499	504043	Negative
YLR174W	Positive	chrXII	504591	505829	Xu_2009_CUTs_568	chrXII	505507	505779	Negative
YLR176C	Negative	chrXII	507797	510232	Xu_2009_SUTs_535	chrXII	509735	510007	Positive
YLR179C	Negative	chrXII	514108	514713	van_Dijk_2011_1048	chrXII	514046	514959	Positive
YLR194C	Negative	chrXII	540809	541573	van_Dijk_2011_1049	chrXII	540658	541783	Positive
YLR195C	Negative	chrXII	541937	543304	van_Dijk_2011_1050	chrXII	542149	543575	Positive
YLR205C	Negative	chrXII	552724	553677	van_Dijk_2011_1051	chrXII	553623	553928	Positive
YLR213C	Negative	chrXII	566654	567922	Xu_2009_SUTs_538	chrXII	566583	568423	Positive
YLR227C	Negative	chrXII	590562	592043	van_Dijk_2011_1054	chrXII	591343	591735	Positive
YLR231C	Negative	chrXII	605758	607119	van_Dijk_2011_1055	chrXII	605700	606629	Positive
YLR233C	Negative	chrXII	607425	609524	Xu_2009_SUTs_543	chrXII	607271	609231	Positive
YLR234W	Positive	chrXII	609783	611753	van_Dijk_2011_1099	chrXII	609755	610827	Negative
YLR240W	Positive	chrXII	617533	620160	van_Dijk_2011_1101	chrXII	619092	619781	Negative
YLR245C	Negative	chrXII	626502	626930	Xu_2009_SUTs_545	chrXII	626399	627095	Positive
YLR248W	Positive	chrXII	634252	636084	Xu_2009_SUTs_546	chrXII	636051	636371	Negative
YLR251W	Positive	chrXII	641464	642057	van_Dijk_2011_1102	chrXII	641172	642590	Negative
YLR252W	Positive	chrXII	641957	642262	van_Dijk_2011_1102	chrXII	641172	642590	Negative
YLR255C	Negative	chrXII	645600	645953	van_Dijk_2011_1058	chrXII	645348	645706	Positive
YLR256W	Positive	chrXII	646415	650923	van_Dijk_2011_1104	chrXII	649212	650863	Negative
YLR258W	Positive	chrXII	660716	662833	Xu_2009_SUTs_549	chrXII	659835	661451	Negative
YLR263W	Positive	chrXII	670340	672823	Xu_2009_CUTs_576	chrXII	672611	672835	Negative
YLR265C	Negative	chrXII	674427	675455	van_Dijk_2011_1060	chrXII	674099	674874	Positive
YLR266C	Negative	chrXII	675619	677724	Xu_2009_CUTs_578	chrXII	675695	676463	Positive
YLR267W	Positive	chrXII	678212	679924	van_Dijk_2011_1108	chrXII	678008	679991	Negative
YLR278C	Negative	chrXII	699999	704024	Xu_2009_SUTs_552	chrXII	699847	701295	Positive
YLR285W	Positive	chrXII	707360	708145	van_Dijk_2011_1110	chrXII	707362	707747	Negative
YLR286C	Negative	chrXII	708448	710136	van_Dijk_2011_1062	chrXII	709832	710143	Positive
YLR287C	Negative	chrXII	710991	712058	van_Dijk_2011_1063	chrXII	710840	711273	Positive
YLR292C	Negative	chrXII	719789	720370	Xu_2009_CUTs_579	chrXII	719679	719863	Positive
YLR294C	Negative	chrXII	721701	722030	Xu_2009_CUTs_580	chrXII	721783	722471	Positive
YLR295C	Negative	chrXII	721999	722373	Xu_2009_CUTs_580	chrXII	721783	722471	Positive
YLR297W	Positive	chrXII	724044	724433	van_Dijk_2011_1111	chrXII	724044	724429	Negative
YLR305C	Negative	chrXII	738161	743863	Xu_2009_CUTs_581	chrXII	738143	738607	Positive
YLR329W	Positive	chrXII	786442	787333	van_Dijk_2011_1113	chrXII	786473	787464	Negative
YLR330W	Positive	chrXII	787664	789679	Xu_2009_CUTs_583	chrXII	789411	789699	Negative
YLR341W	Positive	chrXII	807385	808818	van_Dijk_2011_1114	chrXII	806892	809185	Negative
YLR342W-A	Positive	chrXII	815810	815983	van_Dijk_2011_1115	chrXII	815758	818469	Negative
YLR343W	Positive	chrXII	816094	817761	van_Dijk_2011_1115	chrXII	815758	818469	Negative
YLR349W	Positive	chrXII	827521	828027	Xu_2009_SUTs_557	chrXII	827916	828276	Negative
YLR352W	Positive	chrXII	831116	833539	van_Dijk_2011_1117	chrXII	832363	833684	Negative
YLR361C	Negative	chrXII	847388	849124	van_Dijk_2011_1066	chrXII	848937	849616	Positive
YLR361C-A	Negative	chrXII	849383	849679	van_Dijk_2011_1066	chrXII	848937	849616	Positive
YLR365W	Positive	chrXII	855199	855531	van_Dijk_2011_1118	chrXII	854747	855341	Negative
YLR371W	Positive	chrXII	862714	866784	Xu_2009_CUTs_590	chrXII	866420	866804	Negative
YLR377C	Negative	chrXII	873746	874792	van_Dijk_2011_1067	chrXII	873724	875368	Positive
YLR388W	Positive	chrXII	898651	898821	van_Dijk_2011_1119	chrXII	898146	898848	Negative
YLR389C	Negative	chrXII	899577	902660	Xu_2009_CUTs_591	chrXII	899719	899895	Positive
YLR395C	Negative	chrXII	909729	909965	van_Dijk_2011_1068	chrXII	909637	910985	Positive
YLR396C	Negative	chrXII	910235	912310	van_Dijk_2011_1068	chrXII	909637	910985	Positive
YLR400W	Positive	chrXII	922063	922536	Xu_2009_SUTs_560	chrXII	921643	922387	Negative
YLR404W	Positive	chrXII	928743	929600	Xu_2009_CUTs_594	chrXII	928605	929597	Negative
YLR407W	Positive	chrXII	932967	933653	van_Dijk_2011_1122	chrXII	932495	933574	Negative
YLR410W	Positive	chrXII	937541	940981	van_Dijk_2011_1123	chrXII	939785	940962	Negative
YLR411W	Positive	chrXII	947253	947978	van_Dijk_2011_1124	chrXII	947247	947575	Negative
YLR412W	Positive	chrXII	948368	949192	van_Dijk_2011_1125	chrXII	948989	950218	Negative
YLR413W	Positive	chrXII	951156	953183	van_Dijk_2011_1126	chrXII	952419	953090	Negative
YLR415C	Negative	chrXII	954259	954597	van_Dijk_2011_1070	chrXII	954265	954660	Positive
YLR416C	Negative	chrXII	954491	954889	van_Dijk_2011_1070	chrXII	954265	954660	Positive
YLR420W	Positive	chrXII	963785	964879	van_Dijk_2011_1127	chrXII	963136	964273	Negative
YLR426W	Positive	chrXII	987062	988113	Xu_2009_CUTs_596	chrXII	987903	988191	Negative
YLR436C	Negative	chrXII	1007421	1011245	van_Dijk_2011_1071	chrXII	1010863	1011377	Positive
YLR446W	Positive	chrXII	1025214	1026515	Xu_2009_SUTs_563	chrXII	1025383	1026711	Negative
YLR450W	Positive	chrXII	1032627	1035764	Xu_2009_SUTs_566	chrXII	1033423	1035759	Negative
YLR453C	Negative	chrXII	1041799	1042986	van_Dijk_2011_1072	chrXII	1042191	1043047	Positive
YLR456W	Positive	chrXII	1055070	1055684	van_Dijk_2011_1132	chrXII	1054927	1055377	Negative
YML001W	Positive	chrXIII	267174	267800	van_Dijk_2011_1220	chrXIII	265513	267500	Negative
YML002W	Positive	chrXIII	264541	266754	van_Dijk_2011_1220	chrXIII	265513	267500	Negative
YML006C	Negative	chrXIII	256092	258416	van_Dijk_2011_1150	chrXIII	258300	258614	Positive
YML007C-A	Negative	chrXIII	253162	253272	Xu_2009_SUTs_585	chrXIII	253249	253657	Positive
YML011C	Negative	chrXIII	246895	247428	Xu_2009_CUTs_618	chrXIII	246937	247641	Positive
YML015C	Negative	chrXIII	241989	243029	van_Dijk_2011_1149	chrXIII	241986	242447	Positive
YML019W	Positive	chrXIII	233457	234455	van_Dijk_2011_1217	chrXIII	233215	233741	Negative
YML023C	Negative	chrXIII	226994	228664	van_Dijk_2011_1148	chrXIII	227005	228591	Positive
YML027W	Positive	chrXIII	221406	222563	van_Dijk_2011_1216	chrXIII	220816	221973	Negative
YML028W	Positive	chrXIII	220138	220728	van_Dijk_2011_1215	chrXIII	219115	220744	Negative
YML029W	Positive	chrXIII	217362	219878	van_Dijk_2011_1215	chrXIII	219115	220744	Negative
YML037C	Negative	chrXIII	204386	205408	Xu_2009_CUTs_614	chrXIII	204449	205009	Positive
YML050W	Positive	chrXIII	173139	174074	van_Dijk_2011_1214	chrXIII	171532	173499	Negative
YML051W	Positive	chrXIII	171594	172901	van_Dijk_2011_1214	chrXIII	171532	173499	Negative
YML052W	Positive	chrXIII	170402	171310	Xu_2009_SUTs_583	chrXIII	169853	171445	Negative
YML054C	Negative	chrXIII	165533	167308	Xu_2009_SUTs_582	chrXIII	165529	168705	Positive
YML054C-A	Negative	chrXIII	167623	167781	Xu_2009_SUTs_582	chrXIII	165529	168705	Positive
YML061C	Negative	chrXIII	148953	151532	Xu_2009_SUTs_580	chrXIII	148777	149025	Positive
YML062C	Negative	chrXIII	147505	148683	Xu_2009_CUTs_613	chrXIII	147361	147537	Positive
YML066C	Negative	chrXIII	140424	141533	van_Dijk_2011_1146	chrXIII	139958	141691	Positive
YML067C	Negative	chrXIII	139063	140214	van_Dijk_2011_1146	chrXIII	139958	141691	Positive
YML071C	Negative	chrXIII	129749	131572	Xu_2009_CUTs_612	chrXIII	130081	130729	Positive
YML072C	Negative	chrXIII	124730	129367	van_Dijk_2011_1143	chrXIII	127734	128286	Positive
YML074C	Negative	chrXIII	120089	121324	van_Dijk_2011_1141	chrXIII	119376	120177	Positive
YML078W	Positive	chrXIII	111002	111550	van_Dijk_2011_1211	chrXIII	110938	111737	Negative
YML079W	Positive	chrXIII	110247	110852	Xu_2009_CUTs_610	chrXIII	110365	110837	Negative
YML080W	Positive	chrXIII	108806	110077	Xu_2009_CUTs_609	chrXIII	110037	110365	Negative
YML085C	Negative	chrXIII	97941	99400	Xu_2009_SUTs_572	chrXIII	97681	97945	Positive
YML087C	Negative	chrXIII	94431	95369	van_Dijk_2011_1140	chrXIII	94416	95580	Positive
YML097C	Negative	chrXIII	78335	79690	Xu_2009_CUTs_608	chrXIII	77993	78337	Positive
YML102W	Positive	chrXIII	68294	69700	van_Dijk_2011_1210	chrXIII	68533	69293	Negative
YML104C	Negative	chrXIII	58939	62322	Xu_2009_CUTs_607	chrXIII	58873	59401	Positive
YML105C	Negative	chrXIII	57866	58687	Xu_2009_CUTs_606	chrXIII	57625	57873	Positive
YML107C	Negative	chrXIII	55265	56269	van_Dijk_2011_1139	chrXIII	55729	56387	Positive
YML108W	Positive	chrXIII	54793	55110	Xu_2009_CUTs_605	chrXIII	53781	55213	Negative
YML109W	Positive	chrXIII	51640	54468	Xu_2009_CUTs_605	chrXIII	53781	55213	Negative
YML112W	Positive	chrXIII	45063	45953	van_Dijk_2011_1209	chrXIII	45879	46633	Negative
YML119W	Positive	chrXIII	30611	31684	van_Dijk_2011_1208	chrXIII	31543	32019	Negative
YML122C	Negative	chrXIII	26038	26418	Xu_2009_CUTs_603	chrXIII	23944	26104	Positive
YML123C	Negative	chrXIII	24037	25800	Xu_2009_CUTs_603	chrXIII	23944	26104	Positive
YML125C	Negative	chrXIII	20761	21699	van_Dijk_2011_1134	chrXIII	20746	21622	Positive
YML128C	Negative	chrXIII	15135	16676	Xu_2009_CUTs_602	chrXIII	14976	15464	Positive
YMR005W	Positive	chrXIII	276045	277211	van_Dijk_2011_1221	chrXIII	275576	276712	Negative
YMR009W	Positive	chrXIII	284102	284641	Xu_2009_CUTs_619	chrXIII	284182	284622	Negative
YMR011W	Positive	chrXIII	288079	289704	Xu_2009_SUTs_592	chrXIII	288110	289766	Negative
YMR016C	Negative	chrXIII	303236	305593	van_Dijk_2011_1154	chrXIII	302792	303770	Positive
YMR021C	Negative	chrXIII	317165	318418	van_Dijk_2011_1156	chrXIII	317156	318227	Positive
YMR023C	Negative	chrXIII	319437	321017	van_Dijk_2011_1157	chrXIII	320577	321094	Positive
YMR026C	Negative	chrXIII	324236	325435	van_Dijk_2011_1158	chrXIII	324187	324788	Positive
YMR035W	Positive	chrXIII	341142	341675	van_Dijk_2011_1226	chrXIII	341110	341450	Negative
YMR038C	Negative	chrXIII	347511	348260	van_Dijk_2011_1160	chrXIII	347138	348536	Positive
YMR039C	Negative	chrXIII	348644	349522	Xu_2009_CUTs_626	chrXIII	348810	349458	Positive
YMR042W	Positive	chrXIII	352603	353136	van_Dijk_2011_1227	chrXIII	352456	353127	Negative
YMR055C	Negative	chrXIII	386101	387021	van_Dijk_2011_1162	chrXIII	386693	387288	Positive
YMR058W	Positive	chrXIII	388822	390732	van_Dijk_2011_1228	chrXIII	389225	390767	Negative
YMR060C	Negative	chrXIII	391532	392515	Xu_2009_CUTs_630	chrXIII	391586	391826	Positive
YMR062C	Negative	chrXIII	395054	396379	van_Dijk_2011_1163	chrXIII	396025	396763	Positive
YMR063W	Positive	chrXIII	397077	397796	van_Dijk_2011_1229	chrXIII	397032	397378	Negative
YMR064W	Positive	chrXIII	397903	399459	Xu_2009_CUTs_632	chrXIII	399182	399646	Negative
YMR070W	Positive	chrXIII	409154	410626	van_Dijk_2011_1231	chrXIII	409672	410004	Negative
YMR078C	Negative	chrXIII	422503	424728	van_Dijk_2011_1165	chrXIII	422346	423644	Positive
YMR081C	Negative	chrXIII	430079	431095	van_Dijk_2011_1167	chrXIII	429881	431561	Positive
YMR086W	Positive	chrXIII	439208	442090	van_Dijk_2011_1234	chrXIII	440335	441311	Negative
YMR088C	Negative	chrXIII	443414	445102	van_Dijk_2011_1168	chrXIII	443586	444615	Positive
YMR105C	Negative	chrXIII	475897	477606	van_Dijk_2011_1171	chrXIII	475864	476144	Positive
YMR109W	Positive	chrXIII	486587	490246	Xu_2009_SUTs_605	chrXIII	489558	489846	Negative
YMR111C	Negative	chrXIII	492404	493792	van_Dijk_2011_1173	chrXIII	493645	493902	Positive
YMR112C	Negative	chrXIII	494100	494495	Xu_2009_CUTs_638	chrXIII	493882	494778	Positive
YMR117C	Negative	chrXIII	501250	501891	Xu_2009_CUTs_639	chrXIII	501098	501418	Positive
YMR118C	Negative	chrXIII	502144	502734	van_Dijk_2011_1176	chrXIII	502097	503550	Positive
YMR120C	Negative	chrXIII	507502	509280	van_Dijk_2011_1178	chrXIII	508171	509607	Positive
YMR122C	Negative	chrXIII	510701	511075	Xu_2009_SUTs_606	chrXIII	510578	511266	Positive
YMR127C	Negative	chrXIII	522329	523345	van_Dijk_2011_1179	chrXIII	522180	523007	Positive
YMR129W	Positive	chrXIII	527804	531817	van_Dijk_2011_1238	chrXIII	531799	532278	Negative
YMR130W	Positive	chrXIII	532119	533027	van_Dijk_2011_1238	chrXIII	531799	532278	Negative
YMR132C	Negative	chrXIII	534944	535570	Xu_2009_CUTs_641	chrXIII	534930	535690	Positive
YMR133W	Positive	chrXIII	536207	537609	van_Dijk_2011_1239	chrXIII	536052	537233	Negative
YMR135W-A	Positive	chrXIII	539911	540444	van_Dijk_2011_1240	chrXIII	540320	540779	Negative
YMR138W	Positive	chrXIII	545155	545730	Xu_2009_CUTs_643	chrXIII	545326	545710	Negative
YMR146C	Negative	chrXIII	557481	558524	Xu_2009_CUTs_644	chrXIII	557490	557898	Positive
YMR147W	Positive	chrXIII	559199	559870	Xu_2009_CUTs_645	chrXIII	559702	560638	Negative
YMR148W	Positive	chrXIII	560366	560812	Xu_2009_CUTs_645	chrXIII	559702	560638	Negative
YMR153W	Positive	chrXIII	564435	565862	van_Dijk_2011_1242	chrXIII	564349	565172	Negative
YMR156C	Negative	chrXIII	570300	571016	Xu_2009_SUTs_611	chrXIII	570586	571242	Positive
YMR160W	Positive	chrXIII	575066	577516	van_Dijk_2011_1243	chrXIII	575840	576734	Negative
YMR163C	Negative	chrXIII	584271	586388	Xu_2009_CUTs_648	chrXIII	584322	585754	Positive
YMR168C	Negative	chrXIII	597332	599158	van_Dijk_2011_1183	chrXIII	598087	599533	Positive
YMR169C	Negative	chrXIII	599352	600872	van_Dijk_2011_1183	chrXIII	598087	599533	Positive
YMR170C	Negative	chrXIII	601562	603082	van_Dijk_2011_1184	chrXIII	601354	602032	Positive
YMR172W	Positive	chrXIII	605981	608140	van_Dijk_2011_1245	chrXIII	606067	606426	Negative
YMR175W-A	Positive	chrXIII	611314	611508	van_Dijk_2011_1247	chrXIII	611394	611649	Negative
YMR178W	Positive	chrXIII	618479	619303	van_Dijk_2011_1248	chrXIII	618356	619594	Negative
YMR180C	Negative	chrXIII	622251	623213	van_Dijk_2011_1185	chrXIII	622549	623191	Positive
YMR181C	Negative	chrXIII	623616	624080	van_Dijk_2011_1186	chrXIII	623408	625390	Positive
YMR182C	Negative	chrXIII	624532	625167	van_Dijk_2011_1186	chrXIII	623408	625390	Positive
YMR184W	Positive	chrXIII	628189	628785	Xu_2009_CUTs_650	chrXIII	628382	628734	Negative
YMR191W	Positive	chrXIII	645656	646777	Xu_2009_CUTs_651	chrXIII	646398	646854	Negative
YMR194C-A	Negative	chrXIII	652912	653136	Xu_2009_CUTs_653	chrXIII	652602	652922	Positive
YMR194C-B	Negative	chrXIII	652594	652887	Xu_2009_CUTs_653	chrXIII	652602	652922	Positive
YMR195W	Positive	chrXIII	654034	654417	van_Dijk_2011_1249	chrXIII	654390	654770	Negative
YMR196W	Positive	chrXIII	655076	658342	Xu_2009_CUTs_657	chrXIII	656006	658382	Negative
YMR198W	Positive	chrXIII	659745	661529	van_Dijk_2011_1252	chrXIII	661491	662112	Negative
YMR202W	Positive	chrXIII	667537	668205	van_Dijk_2011_1253	chrXIII	667671	668170	Negative
YMR206W	Positive	chrXIII	675896	676837	van_Dijk_2011_1254	chrXIII	676053	676933	Negative
YMR210W	Positive	chrXIII	687516	688865	van_Dijk_2011_1255	chrXIII	687544	688857	Negative
YMR222C	Negative	chrXIII	715638	716309	Xu_2009_CUTs_660	chrXIII	715650	716498	Positive
YMR225C	Negative	chrXIII	720960	721403	van_Dijk_2011_1189	chrXIII	720877	722370	Positive
YMR226C	Negative	chrXIII	721593	722396	van_Dijk_2011_1189	chrXIII	720877	722370	Positive
YMR246W	Positive	chrXIII	759807	761891	Xu_2009_CUTs_662	chrXIII	759830	760150	Negative
YMR247C	Negative	chrXIII	763351	768039	van_Dijk_2011_1191	chrXIII	763318	764279	Positive
YMR247W-A	Positive	chrXIII	769283	769426	van_Dijk_2011_1257	chrXIII	768825	770517	Negative
YMR251W	Positive	chrXIII	772915	774015	Xu_2009_SUTs_621	chrXIII	772750	773598	Negative
YMR253C	Negative	chrXIII	775946	777190	van_Dijk_2011_1192	chrXIII	775953	776811	Positive
YMR254C	Negative	chrXIII	777615	777923	Xu_2009_SUTs_624	chrXIII	777666	777938	Positive
YMR257C	Negative	chrXIII	779629	782031	Xu_2009_SUTs_625	chrXIII	779434	779666	Positive
YMR259C	Negative	chrXIII	784621	788883	van_Dijk_2011_1193	chrXIII	784452	785057	Positive
YMR265C	Negative	chrXIII	796540	797925	van_Dijk_2011_1194	chrXIII	796856	797336	Positive
YMR266W	Positive	chrXIII	798518	801379	van_Dijk_2011_1260	chrXIII	800819	801481	Negative
YMR271C	Negative	chrXIII	806865	807548	van_Dijk_2011_1195	chrXIII	806842	807858	Positive
YMR274C	Negative	chrXIII	814364	815311	Xu_2009_CUTs_665	chrXIII	814378	815514	Positive
YMR280C	Negative	chrXIII	827028	831329	van_Dijk_2011_1197	chrXIII	827781	830711	Positive
YMR281W	Positive	chrXIII	832339	833253	van_Dijk_2011_1262	chrXIII	832443	832959	Negative
YMR290W-A	Positive	chrXIII	851422	851769	van_Dijk_2011_1264	chrXIII	851756	852152	Negative
YMR292W	Positive	chrXIII	854795	855293	Xu_2009_SUTs_627	chrXIII	854542	855006	Negative
YMR299C	Negative	chrXIII	864412	865350	Xu_2009_CUTs_667	chrXIII	864410	864898	Positive
YMR301C	Negative	chrXIII	867555	869627	Xu_2009_CUTs_668	chrXIII	867330	867930	Positive
YMR303C	Negative	chrXIII	873291	874337	van_Dijk_2011_1202	chrXIII	872960	873996	Positive
YMR306W	Positive	chrXIII	881159	886516	Xu_2009_CUTs_670	chrXIII	881974	885406	Negative
YMR315W	Positive	chrXIII	902800	903849	van_Dijk_2011_1268	chrXIII	902930	904456	Negative
YMR315W-A	Positive	chrXIII	904286	904393	van_Dijk_2011_1268	chrXIII	902930	904456	Negative
YMR318C	Negative	chrXIII	911061	912143	Xu_2009_SUTs_630	chrXIII	910923	912419	Positive
YMR319C	Negative	chrXIII	912880	914538	van_Dijk_2011_1206	chrXIII	912371	915019	Positive
YMR320W	Positive	chrXIII	916746	917051	van_Dijk_2011_1269	chrXIII	916809	917367	Negative
YNL003C	Negative	chrXIV	624975	625829	van_Dijk_2011_1301	chrXIV	624953	625360	Positive
YNL005C	Negative	chrXIV	621313	622428	Xu_2009_CUTs_728	chrXIV	621338	621714	Positive
YNL009W	Positive	chrXIV	614821	616083	van_Dijk_2011_1365	chrXIV	614561	615755	Negative
YNL012W	Positive	chrXIV	609686	611665	van_Dijk_2011_1364	chrXIV	609617	611305	Negative
YNL015W	Positive	chrXIV	605384	605611	van_Dijk_2011_1363	chrXIV	604933	605775	Negative
YNL018C	Negative	chrXIV	599936	601774	van_Dijk_2011_1298	chrXIV	599181	600285	Positive
YNL019C	Negative	chrXIV	598376	599230	van_Dijk_2011_1298	chrXIV	599181	600285	Positive
YNL020C	Negative	chrXIV	595623	597539	Xu_2009_SUTs_655	chrXIV	595402	596858	Positive
YNL023C	Negative	chrXIV	588263	591160	van_Dijk_2011_1296	chrXIV	587420	588452	Positive
YNL024C	Negative	chrXIV	587107	587847	van_Dijk_2011_1296	chrXIV	587420	588452	Positive
YNL024C-A	Negative	chrXIV	586602	586820	Xu_2009_CUTs_724	chrXIV	586428	586611	Positive
YNL033W	Positive	chrXIV	572999	573853	van_Dijk_2011_1362	chrXIV	572566	573043	Negative
YNL034W	Positive	chrXIV	570477	572315	van_Dijk_2011_1360	chrXIV	570457	571663	Negative
YNL035C	Negative	chrXIV	568522	569691	Xu_2009_CUTs_722	chrXIV	568307	569115	Positive
YNL042W	Positive	chrXIV	548100	549290	van_Dijk_2011_1359	chrXIV	547236	549254	Negative
YNL042W-B	Positive	chrXIV	547113	547370	van_Dijk_2011_1359	chrXIV	547236	549254	Negative
YNL045W	Positive	chrXIV	542963	544978	Xu_2009_SUTs_653	chrXIV	542119	543135	Negative
YNL046W	Positive	chrXIV	542304	542822	Xu_2009_SUTs_653	chrXIV	542119	543135	Negative
YNL049C	Negative	chrXIV	535281	537911	van_Dijk_2011_1293	chrXIV	535209	535949	Positive
YNL050C	Negative	chrXIV	534079	534982	Xu_2009_CUTs_721	chrXIV	533939	534091	Positive
YNL052W	Positive	chrXIV	531725	532186	van_Dijk_2011_1357	chrXIV	531321	532564	Negative
YNL053W	Positive	chrXIV	529942	531411	Xu_2009_SUTs_652	chrXIV	529847	531455	Negative
YNL054W	Positive	chrXIV	526086	529583	Xu_2009_CUTs_720	chrXIV	529159	529559	Negative
YNL066W	Positive	chrXIV	501515	502777	van_Dijk_2011_1353	chrXIV	501201	502844	Negative
YNL070W	Positive	chrXIV	493366	493548	van_Dijk_2011_1352	chrXIV	493232	493594	Negative
YNL072W	Positive	chrXIV	490317	491240	van_Dijk_2011_1351	chrXIV	490196	491243	Negative
YNL073W	Positive	chrXIV	488386	490116	van_Dijk_2011_1350	chrXIV	488370	488651	Negative
YNL076W	Positive	chrXIV	483556	485310	Xu_2009_CUTs_715	chrXIV	483654	485262	Negative
YNL077W	Positive	chrXIV	481391	482977	van_Dijk_2011_1349	chrXIV	481628	483138	Negative
YNL078W	Positive	chrXIV	479768	480991	Xu_2009_CUTs_714	chrXIV	479422	480358	Negative
YNL086W	Positive	chrXIV	466334	466642	van_Dijk_2011_1346	chrXIV	465520	466655	Negative
YNL087W	Positive	chrXIV	462411	465947	van_Dijk_2011_1345	chrXIV	463859	465390	Negative
YNL088W	Positive	chrXIV	457704	461990	Xu_2009_CUTs_713	chrXIV	458797	459429	Negative
YNL092W	Positive	chrXIV	450871	452073	van_Dijk_2011_1342	chrXIV	450889	451511	Negative
YNL095C	Negative	chrXIV	444912	446840	van_Dijk_2011_1291	chrXIV	444791	447045	Positive
YNL097C-B	Negative	chrXIV	440797	440919	van_Dijk_2011_1290	chrXIV	440726	441306	Positive
YNL102W	Positive	chrXIV	430087	434493	Xu_2009_CUTs_712	chrXIV	434269	434589	Negative
YNL110C	Negative	chrXIV	417826	418488	Xu_2009_CUTs_711	chrXIV	417833	418153	Positive
YNL117W	Positive	chrXIV	406358	408022	van_Dijk_2011_1341	chrXIV	405950	408066	Negative
YNL124W	Positive	chrXIV	392892	394370	van_Dijk_2011_1340	chrXIV	392824	393564	Negative
YNL128W	Positive	chrXIV	382359	383663	van_Dijk_2011_1339	chrXIV	383080	383528	Negative
YNL130C-A	Negative	chrXIV	381245	381391	Xu_2009_CUTs_709	chrXIV	381097	381337	Positive
YNL133C	Negative	chrXIV	374171	374692	van_Dijk_2011_1289	chrXIV	372464	374321	Positive
YNL134C	Negative	chrXIV	372451	373581	van_Dijk_2011_1289	chrXIV	372464	374321	Positive
YNL136W	Positive	chrXIV	370368	371645	Xu_2009_CUTs_707	chrXIV	371269	371469	Negative
YNL138W-A	Positive	chrXIV	366033	366412	Xu_2009_CUTs_706	chrXIV	366269	366501	Negative
YNL142W	Positive	chrXIV	357453	358952	Xu_2009_CUTs_704	chrXIV	358469	358925	Negative
YNL144C	Negative	chrXIV	352820	355042	van_Dijk_2011_1288	chrXIV	354422	355503	Positive
YNL153C	Negative	chrXIV	345669	346058	van_Dijk_2011_1287	chrXIV	345719	346212	Positive
YNL158W	Positive	chrXIV	339612	340208	van_Dijk_2011_1336	chrXIV	339727	340147	Negative
YNL159C	Negative	chrXIV	338478	339347	van_Dijk_2011_1286	chrXIV	337942	339295	Positive
YNL160W	Positive	chrXIV	336545	337609	van_Dijk_2011_1335	chrXIV	335167	337788	Negative
YNL162W	Positive	chrXIV	331322	332154	van_Dijk_2011_1334	chrXIV	330527	331351	Negative
YNL162W-A	Positive	chrXIV	330329	330547	van_Dijk_2011_1334	chrXIV	330527	331351	Negative
YNL167C	Negative	chrXIV	319416	321359	van_Dijk_2011_1285	chrXIV	319177	319917	Positive
YNL168C	Negative	chrXIV	318030	318809	Xu_2009_SUTs_642	chrXIV	318633	319369	Positive
YNL187W	Positive	chrXIV	287994	289067	van_Dijk_2011_1331	chrXIV	288785	289180	Negative
YNL193W	Positive	chrXIV	274368	276044	Xu_2009_CUTs_699	chrXIV	275270	276078	Negative
YNL194C	Negative	chrXIV	272710	273615	van_Dijk_2011_1282	chrXIV	271874	274241	Positive
YNL195C	Negative	chrXIV	271523	272308	van_Dijk_2011_1282	chrXIV	271874	274241	Positive
YNL196C	Negative	chrXIV	270275	271171	van_Dijk_2011_1281	chrXIV	270145	270953	Positive
YNL200C	Negative	chrXIV	263713	264453	van_Dijk_2011_1280	chrXIV	263719	264304	Positive
YNL201C	Negative	chrXIV	260627	263203	van_Dijk_2011_1279	chrXIV	260486	260876	Positive
YNL204C	Negative	chrXIV	258375	259277	Xu_2009_CUTs_697	chrXIV	258434	258786	Positive
YNL205C	Negative	chrXIV	258155	258577	Xu_2009_CUTs_697	chrXIV	258434	258786	Positive
YNL210W	Positive	chrXIV	250931	251743	Xu_2009_SUTs_639	chrXIV	250782	251742	Negative
YNL216W	Positive	chrXIV	241689	244172	van_Dijk_2011_1329	chrXIV	242272	244255	Negative
YNL217W	Positive	chrXIV	240331	241311	Xu_2009_CUTs_695	chrXIV	240886	241342	Negative
YNL230C	Negative	chrXIV	217523	218662	Xu_2009_CUTs_691	chrXIV	217730	218394	Positive
YNL237W	Positive	chrXIV	205188	206567	van_Dijk_2011_1327	chrXIV	204901	206789	Negative
YNL239W	Positive	chrXIV	200569	201933	van_Dijk_2011_1326	chrXIV	201341	201972	Negative
YNL240C	Negative	chrXIV	198502	199977	Xu_2009_CUTs_690	chrXIV	198186	198514	Positive
YNL241C	Negative	chrXIV	196426	197943	van_Dijk_2011_1278	chrXIV	197524	197787	Positive
YNL247W	Positive	chrXIV	182875	185178	Xu_2009_CUTs_689	chrXIV	185014	185238	Negative
YNL249C	Negative	chrXIV	179394	181022	van_Dijk_2011_1277	chrXIV	179959	181104	Positive
YNL254C	Negative	chrXIV	168043	169248	van_Dijk_2011_1275	chrXIV	168013	169833	Positive
YNL257C	Negative	chrXIV	160631	164320	van_Dijk_2011_1274	chrXIV	160614	161626	Positive
YNL262W	Positive	chrXIV	148212	154880	Xu_2009_CUTs_686	chrXIV	154510	154838	Negative
YNL264C	Negative	chrXIV	145563	146615	Xu_2009_CUTs_684	chrXIV	145514	145850	Positive
YNL273W	Positive	chrXIV	122883	126599	van_Dijk_2011_1323	chrXIV	124806	125825	Negative
YNL278W	Positive	chrXIV	113271	116453	Xu_2009_CUTs_683	chrXIV	116199	116575	Negative
YNL279W	Positive	chrXIV	110917	112902	van_Dijk_2011_1322	chrXIV	110701	112904	Negative
YNL280C	Negative	chrXIV	109095	110411	Xu_2009_CUTs_682	chrXIV	109123	109403	Positive
YNL282W	Positive	chrXIV	107687	108274	Xu_2009_CUTs_681	chrXIV	107159	108183	Negative
YNL290W	Positive	chrXIV	86218	87240	Xu_2009_CUTs_677	chrXIV	86863	87319	Negative
YNL299W	Positive	chrXIV	66517	68445	Xu_2009_CUTs_676	chrXIV	67862	68415	Negative
YNL300W	Positive	chrXIV	65744	66052	van_Dijk_2011_1320	chrXIV	64998	66251	Negative
YNL312W	Positive	chrXIV	48287	49216	Xu_2009_CUTs_674	chrXIV	49198	49326	Negative
YNL317W	Positive	chrXIV	40619	42016	Xu_2009_SUTs_632	chrXIV	41854	41902	Negative
YNL323W	Positive	chrXIV	31944	33188	van_Dijk_2011_1319	chrXIV	32873	33204	Negative
YNL324W	Positive	chrXIV	31050	31445	Xu_2009_CUTs_673	chrXIV	31406	31766	Negative
YNL331C	Negative	chrXIV	16118	17248	van_Dijk_2011_1270	chrXIV	16388	17821	Positive
YNR002C	Negative	chrXIV	633008	633856	van_Dijk_2011_1303	chrXIV	632764	634070	Positive
YNR004W	Positive	chrXIV	635943	636383	Xu_2009_SUTs_660	chrXIV	635430	636862	Negative
YNR009W	Positive	chrXIV	642690	643439	van_Dijk_2011_1367	chrXIV	642860	643575	Negative
YNR014W	Positive	chrXIV	652465	653103	van_Dijk_2011_1368	chrXIV	652437	653200	Negative
YNR017W	Positive	chrXIV	662913	663581	Xu_2009_CUTs_731	chrXIV	663294	663662	Negative
YNR044W	Positive	chrXIV	703699	705876	Xu_2009_SUTs_662	chrXIV	705326	705942	Negative
YNR045W	Positive	chrXIV	706139	707608	van_Dijk_2011_1371	chrXIV	706748	707555	Negative
YNR054C	Negative	chrXIV	723356	724306	Xu_2009_CUTs_735	chrXIV	723403	724075	Positive
YNR055C	Negative	chrXIV	728426	730186	Xu_2009_SUTs_665	chrXIV	728483	730171	Positive
YNR056C	Negative	chrXIV	731618	733303	van_Dijk_2011_1309	chrXIV	731183	733338	Positive
YNR059W	Positive	chrXIV	736803	738545	van_Dijk_2011_1373	chrXIV	735851	736941	Negative
YNR060W	Positive	chrXIV	739951	742110	van_Dijk_2011_1374	chrXIV	740187	742228	Negative
YNR062C	Negative	chrXIV	744360	745343	van_Dijk_2011_1312	chrXIV	743788	746430	Positive
YNR067C	Negative	chrXIV	755746	759099	van_Dijk_2011_1313	chrXIV	755223	756770	Positive
YNR068C	Negative	chrXIV	760067	760885	van_Dijk_2011_1315	chrXIV	759586	760798	Positive
YNR071C	Negative	chrXIV	770440	771468	van_Dijk_2011_1317	chrXIV	770318	771648	Positive
YNR072W	Positive	chrXIV	772657	774351	van_Dijk_2011_1380	chrXIV	772976	774506	Negative
YOL001W	Positive	chrXV	325249	326130	van_Dijk_2011_1468	chrXV	326094	326452	Negative
YOL003C	Negative	chrXV	321858	322994	van_Dijk_2011_1405	chrXV	322208	323022	Positive
YOL005C	Negative	chrXV	315813	316175	Xu_2009_CUTs_765	chrXV	315329	316729	Positive
YOL006C	Negative	chrXV	313078	315387	Xu_2009_CUTs_765	chrXV	315329	316729	Positive
YOL007C	Negative	chrXV	311342	312367	van_Dijk_2011_1403	chrXV	311777	312643	Positive
YOL012C	Negative	chrXV	303579	303983	Xu_2009_SUTs_695	chrXV	303417	304593	Positive
YOL014W	Positive	chrXV	299693	300067	van_Dijk_2011_1466	chrXV	299919	300402	Negative
YOL033W	Positive	chrXV	263475	265085	Xu_2009_CUTs_762	chrXV	264573	265173	Negative
YOL047C	Negative	chrXV	241614	242747	van_Dijk_2011_1400	chrXV	241559	242799	Positive
YOL052C	Negative	chrXV	232446	233636	van_Dijk_2011_1399	chrXV	232963	233678	Positive
YOL055C	Negative	chrXV	224420	226075	Xu_2009_SUTs_693	chrXV	225683	226587	Positive
YOL058W	Positive	chrXV	219211	220473	van_Dijk_2011_1465	chrXV	219023	220564	Negative
YOL065C	Negative	chrXV	204731	205885	Xu_2009_CUTs_757	chrXV	204674	205138	Positive
YOL068C	Negative	chrXV	200368	201879	van_Dijk_2011_1396	chrXV	200840	201111	Positive
YOL069W	Positive	chrXV	198942	200297	Xu_2009_CUTs_756	chrXV	199926	200158	Negative
YOL075C	Negative	chrXV	189658	193542	van_Dijk_2011_1395	chrXV	189700	190208	Positive
YOL082W	Positive	chrXV	168727	169974	van_Dijk_2011_1464	chrXV	169969	170824	Negative
YOL086W-A	Positive	chrXV	159173	159445	Xu_2009_CUTs_751	chrXV	158918	159462	Negative
YOL091W	Positive	chrXV	145334	147163	van_Dijk_2011_1462	chrXV	145415	145806	Negative
YOL096C	Negative	chrXV	138107	139045	Xu_2009_CUTs_747	chrXV	138010	138322	Positive
YOL097C	Negative	chrXV	136527	137825	Xu_2009_CUTs_746	chrXV	136442	136874	Positive
YOL113W	Positive	chrXV	104326	106293	Xu_2009_CUTs_744	chrXV	105790	106358	Negative
YOL116W	Positive	chrXV	99809	100957	van_Dijk_2011_1460	chrXV	99799	101331	Negative
YOL117W	Positive	chrXV	97551	99488	Xu_2009_CUTs_742	chrXV	99102	99470	Negative
YOL118C	Negative	chrXV	96608	96916	Xu_2009_SUTs_690	chrXV	96658	97058	Positive
YOL122C	Negative	chrXV	89692	91419	van_Dijk_2011_1394	chrXV	90221	91803	Positive
YOL125W	Positive	chrXV	83834	85264	van_Dijk_2011_1458	chrXV	84439	85191	Negative
YOL126C	Negative	chrXV	81787	82920	van_Dijk_2011_1393	chrXV	81602	81869	Positive
YOL128C	Negative	chrXV	78352	79479	van_Dijk_2011_1392	chrXV	78933	79483	Positive
YOL131W	Positive	chrXV	73031	73357	van_Dijk_2011_1455	chrXV	73075	73957	Negative
YOL132W	Positive	chrXV	71300	72715	van_Dijk_2011_1454	chrXV	71388	72313	Negative
YOL135C	Negative	chrXV	69376	70044	van_Dijk_2011_1391	chrXV	69597	70024	Positive
YOL147C	Negative	chrXV	47933	48643	Xu_2009_CUTs_740	chrXV	47827	48859	Positive
YOL152W	Positive	chrXV	40748	42610	van_Dijk_2011_1453	chrXV	40792	43402	Negative
YOL154W	Positive	chrXV	34658	35407	van_Dijk_2011_1451	chrXV	34423	35537	Negative
YOL156W	Positive	chrXV	25273	26976	van_Dijk_2011_1450	chrXV	24592	25491	Negative
YOL158C	Negative	chrXV	19491	21311	van_Dijk_2011_1385	chrXV	21146	22509	Positive
YOL159C-A	Negative	chrXV	15233	15505	van_Dijk_2011_1382	chrXV	14859	15264	Positive
YOL163W	Positive	chrXV	9597	10106	van_Dijk_2011_1448	chrXV	8905	9848	Negative
YOL164W	Positive	chrXV	6175	8115	van_Dijk_2011_1447	chrXV	5381	7836	Negative
YOL164W-A	Positive	chrXV	4130	4312	van_Dijk_2011_1446	chrXV	4135	5377	Negative
YOR003W	Positive	chrXV	331455	332891	van_Dijk_2011_1469	chrXV	331187	333402	Negative
YOR005C	Negative	chrXV	334509	337343	van_Dijk_2011_1406	chrXV	335812	337475	Positive
YOR006C	Negative	chrXV	337680	338621	Xu_2009_SUTs_698	chrXV	337465	338401	Positive
YOR010C	Negative	chrXV	346195	346950	van_Dijk_2011_1408	chrXV	346418	347013	Positive
YOR011W	Positive	chrXV	349679	353863	van_Dijk_2011_1471	chrXV	350656	352536	Negative
YOR011W-A	Positive	chrXV	355652	355858	Xu_2009_SUTs_701	chrXV	355206	355822	Negative
YOR012W	Positive	chrXV	356543	356956	van_Dijk_2011_1472	chrXV	356080	357227	Negative
YOR013W	Positive	chrXV	356751	357221	van_Dijk_2011_1472	chrXV	356080	357227	Negative
YOR017W	Positive	chrXV	361412	363814	Xu_2009_CUTs_768	chrXV	363574	364134	Negative
YOR019W	Positive	chrXV	368127	370319	van_Dijk_2011_1473	chrXV	367011	368132	Negative
YOR020W-A	Positive	chrXV	371685	371957	Xu_2009_SUTs_705	chrXV	371710	372414	Negative
YOR022C	Negative	chrXV	373710	375857	van_Dijk_2011_1410	chrXV	373962	374419	Positive
YOR025W	Positive	chrXV	378219	379562	Xu_2009_CUTs_769	chrXV	379086	380182	Negative
YOR026W	Positive	chrXV	379781	380806	Xu_2009_CUTs_769	chrXV	379086	380182	Negative
YOR028C	Negative	chrXV	383533	384420	Xu_2009_CUTs_771	chrXV	383618	383962	Positive
YOR033C	Negative	chrXV	392416	394524	Xu_2009_CUTs_774	chrXV	392522	392842	Positive
YOR034C-A	Negative	chrXV	397426	397668	Xu_2009_CUTs_775	chrXV	397570	398034	Positive
YOR035C	Negative	chrXV	397735	400104	Xu_2009_CUTs_775	chrXV	397570	398034	Positive
YOR036W	Positive	chrXV	400348	401214	van_Dijk_2011_1480	chrXV	400341	401662	Negative
YOR037W	Positive	chrXV	401555	402655	van_Dijk_2011_1480	chrXV	400341	401662	Negative
YOR040W	Positive	chrXV	407064	407921	Xu_2009_CUTs_776	chrXV	406766	407622	Negative
YOR042W	Positive	chrXV	408425	409660	Xu_2009_CUTs_778	chrXV	409158	409566	Negative
YOR047C	Negative	chrXV	416347	417681	Xu_2009_SUTs_709	chrXV	416185	416505	Positive
YOR048C	Negative	chrXV	418630	421650	van_Dijk_2011_1411	chrXV	418051	418681	Positive
YOR049C	Negative	chrXV	422668	423732	van_Dijk_2011_1412	chrXV	422380	424797	Positive
YOR050C	Negative	chrXV	424270	424617	van_Dijk_2011_1412	chrXV	422380	424797	Positive
YOR051C	Negative	chrXV	424846	426084	Xu_2009_CUTs_781	chrXV	424728	425256	Positive
YOR058C	Negative	chrXV	433688	436345	Xu_2009_CUTs_782	chrXV	435776	437384	Positive
YOR064C	Negative	chrXV	446079	446738	Xu_2009_CUTs_783	chrXV	446080	447096	Positive
YOR065W	Positive	chrXV	447439	448368	van_Dijk_2011_1483	chrXV	447261	448375	Negative
YOR071C	Negative	chrXV	459480	461276	van_Dijk_2011_1415	chrXV	458133	459695	Positive
YOR072W	Positive	chrXV	461502	461816	van_Dijk_2011_1485	chrXV	461518	461788	Negative
YOR080W	Positive	chrXV	474594	476792	van_Dijk_2011_1486	chrXV	475535	475867	Negative
YOR081C	Negative	chrXV	476939	479188	van_Dijk_2011_1416	chrXV	476958	479264	Positive
YOR090C	Negative	chrXV	491123	492841	van_Dijk_2011_1417	chrXV	491121	492939	Positive
YOR091W	Positive	chrXV	493433	494470	Xu_2009_CUTs_786	chrXV	493885	494373	Negative
YOR097C	Negative	chrXV	506978	507505	Xu_2009_SUTs_715	chrXV	507041	507945	Positive
YOR099W	Positive	chrXV	511825	513006	van_Dijk_2011_1488	chrXV	511476	511915	Negative
YOR104W	Positive	chrXV	517642	518490	van_Dijk_2011_1489	chrXV	517694	518030	Negative
YOR106W	Positive	chrXV	519121	519972	Xu_2009_CUTs_789	chrXV	519909	520421	Negative
YOR107W	Positive	chrXV	521353	522282	van_Dijk_2011_1490	chrXV	521266	522625	Negative
YOR111W	Positive	chrXV	530429	531127	Xu_2009_CUTs_790	chrXV	530501	531261	Negative
YOR113W	Positive	chrXV	534075	536819	Xu_2009_CUTs_791	chrXV	536749	536893	Negative
YOR119C	Negative	chrXV	548792	550246	van_Dijk_2011_1420	chrXV	550004	550264	Positive
YOR123C	Negative	chrXV	553176	554570	Xu_2009_CUTs_793	chrXV	553129	553881	Positive
YOR125C	Negative	chrXV	559030	559731	van_Dijk_2011_1421	chrXV	559686	560281	Positive
YOR126C	Negative	chrXV	559961	560677	van_Dijk_2011_1421	chrXV	559686	560281	Positive
YOR132W	Positive	chrXV	573175	574830	Xu_2009_CUTs_795	chrXV	574325	574805	Negative
YOR134W	Positive	chrXV	578564	579793	van_Dijk_2011_1492	chrXV	578502	579775	Negative
YOR138C	Negative	chrXV	584309	586324	Xu_2009_CUTs_796	chrXV	584321	585185	Positive
YOR145C	Negative	chrXV	605347	606171	Xu_2009_CUTs_797	chrXV	605353	605681	Positive
YOR149C	Negative	chrXV	609838	611388	van_Dijk_2011_1424	chrXV	611289	611621	Positive
YOR152C	Negative	chrXV	617518	618288	van_Dijk_2011_1425	chrXV	617170	618246	Positive
YOR158W	Positive	chrXV	632164	633120	Xu_2009_CUTs_800	chrXV	632589	632861	Negative
YOR161C-C	Negative	chrXV	639121	639267	van_Dijk_2011_1426	chrXV	639183	640925	Positive
YOR162C	Negative	chrXV	639560	641992	van_Dijk_2011_1426	chrXV	639183	640925	Positive
YOR173W	Positive	chrXV	657264	658325	van_Dijk_2011_1494	chrXV	657539	658206	Negative
YOR176W	Positive	chrXV	662401	663582	van_Dijk_2011_1496	chrXV	662389	662784	Negative
YOR178C	Negative	chrXV	667860	670241	van_Dijk_2011_1427	chrXV	667842	670445	Positive
YOR184W	Positive	chrXV	679357	680544	Xu_2009_CUTs_806	chrXV	680285	680565	Negative
YOR186W	Positive	chrXV	683111	683545	Xu_2009_CUTs_807	chrXV	682973	683293	Negative
YOR190W	Positive	chrXV	690695	692032	van_Dijk_2011_1497	chrXV	690167	692225	Negative
YOR202W	Positive	chrXV	721946	722608	Xu_2009_SUTs_732	chrXV	721741	722629	Negative
YOR203W	Positive	chrXV	722565	722918	Xu_2009_SUTs_732	chrXV	721741	722629	Negative
YOR204W	Positive	chrXV	722911	724725	Xu_2009_SUTs_733	chrXV	723037	723157	Negative
YOR213C	Negative	chrXV	744535	745281	van_Dijk_2011_1432	chrXV	744435	745496	Positive
YOR222W	Positive	chrXV	758330	759253	Xu_2009_CUTs_811	chrXV	758845	759029	Negative
YOR227W	Positive	chrXV	762825	766565	van_Dijk_2011_1499	chrXV	762410	762849	Negative
YOR229W	Positive	chrXV	768409	769812	Xu_2009_CUTs_812	chrXV	769581	769989	Negative
YOR230W	Positive	chrXV	770800	772113	van_Dijk_2011_1500	chrXV	770705	772228	Negative
YOR232W	Positive	chrXV	774573	775259	Xu_2009_CUTs_813	chrXV	775093	775469	Negative
YOR236W	Positive	chrXV	780906	781541	van_Dijk_2011_1501	chrXV	780807	781554	Negative
YOR238W	Positive	chrXV	783677	784588	Xu_2009_CUTs_815	chrXV	784093	784645	Negative
YOR251C	Negative	chrXV	802550	803464	Xu_2009_SUTs_734	chrXV	802401	802617	Positive
YOR253W	Positive	chrXV	804377	804907	Xu_2009_SUTs_735	chrXV	804238	804822	Negative
YOR258W	Positive	chrXV	811671	812324	Xu_2009_CUTs_816	chrXV	811759	812191	Negative
YOR262W	Positive	chrXV	817292	818335	Xu_2009_SUTs_736	chrXV	817056	818136	Negative
YOR268C	Negative	chrXV	825534	825932	Xu_2009_CUTs_818	chrXV	825252	826292	Positive
YOR274W	Positive	chrXV	837674	838960	van_Dijk_2011_1503	chrXV	837599	838199	Negative
YOR280C	Negative	chrXV	844992	845792	van_Dijk_2011_1434	chrXV	844963	845572	Positive
YOR284W	Positive	chrXV	848478	849209	van_Dijk_2011_1504	chrXV	848906	850123	Negative
YOR285W	Positive	chrXV	849635	850054	van_Dijk_2011_1504	chrXV	848906	850123	Negative
YOR295W	Positive	chrXV	869208	869894	van_Dijk_2011_1505	chrXV	869192	869517	Negative
YOR298W	Positive	chrXV	875599	877038	Xu_2009_CUTs_821	chrXV	876352	877008	Negative
YOR299W	Positive	chrXV	878435	880675	Xu_2009_CUTs_823	chrXV	880353	880721	Negative
YOR300W	Positive	chrXV	880575	880883	Xu_2009_CUTs_823	chrXV	880353	880721	Negative
YOR301W	Positive	chrXV	880965	882272	Xu_2009_SUTs_740	chrXV	881289	882441	Negative
YOR306C	Negative	chrXV	889867	891432	Xu_2009_SUTs_741	chrXV	889853	891677	Positive
YOR314W	Positive	chrXV	903043	903372	van_Dijk_2011_1507	chrXV	903328	903699	Negative
YOR316C-A	Negative	chrXV	907726	907935	Xu_2009_SUTs_745	chrXV	907774	908270	Positive
YOR317W	Positive	chrXV	909343	911445	van_Dijk_2011_1508	chrXV	908475	911752	Negative
YOR320C	Negative	chrXV	913619	915094	Xu_2009_CUTs_824	chrXV	913934	914046	Positive
YOR324C	Negative	chrXV	923232	925040	Xu_2009_CUTs_825	chrXV	923110	923358	Positive
YOR329C	Negative	chrXV	936731	939349	Xu_2009_SUTs_746	chrXV	936734	938350	Positive
YOR332W	Positive	chrXV	943656	944357	Xu_2009_CUTs_826	chrXV	944186	944418	Negative
YOR336W	Positive	chrXV	949773	953870	Xu_2009_CUTs_827	chrXV	953562	953890	Negative
YOR339C	Negative	chrXV	958362	958832	Xu_2009_SUTs_747	chrXV	958342	958830	Positive
YOR342C	Negative	chrXV	966666	967625	van_Dijk_2011_1436	chrXV	967214	967768	Positive
YOR343C	Negative	chrXV	968148	968474	Xu_2009_SUTs_748	chrXV	968070	968478	Positive
YOR346W	Positive	chrXV	981828	984785	Xu_2009_SUTs_752	chrXV	982522	984802	Negative
YOR349W	Positive	chrXV	989789	992833	van_Dijk_2011_1514	chrXV	990045	991525	Negative
YOR351C	Negative	chrXV	995018	996511	Xu_2009_CUTs_832	chrXV	995086	997118	Positive
YOR354C	Negative	chrXV	1001147	1003225	Xu_2009_CUTs_833	chrXV	1001086	1001518	Positive
YOR356W	Positive	chrXV	1007221	1009116	van_Dijk_2011_1515	chrXV	1007375	1007987	Negative
YOR358W	Positive	chrXV	1010161	1010889	Xu_2009_CUTs_836	chrXV	1010393	1010793	Negative
YOR367W	Positive	chrXV	1026007	1026609	van_Dijk_2011_1516	chrXV	1025978	1026254	Negative
YOR368W	Positive	chrXV	1026843	1028048	Xu_2009_SUTs_757	chrXV	1026633	1028033	Negative
YOR371C	Negative	chrXV	1031489	1034182	van_Dijk_2011_1442	chrXV	1031654	1032350	Positive
YOR373W	Positive	chrXV	1036834	1039389	Xu_2009_CUTs_838	chrXV	1037633	1039409	Negative
YOR374W	Positive	chrXV	1039840	1041399	van_Dijk_2011_1518	chrXV	1039703	1040023	Negative
YOR376W	Positive	chrXV	1043191	1043559	van_Dijk_2011_1519	chrXV	1043402	1044024	Negative
YOR376W-A	Positive	chrXV	1045196	1045351	van_Dijk_2011_1520	chrXV	1044751	1046031	Negative
YOR381W	Positive	chrXV	1055545	1057680	Xu_2009_SUTs_758	chrXV	1057513	1058465	Negative
YOR381W-A	Positive	chrXV	1058423	1058590	Xu_2009_SUTs_758	chrXV	1057513	1058465	Negative
YOR382W	Positive	chrXV	1059531	1059992	van_Dijk_2011_1522	chrXV	1059441	1059952	Negative
YOR384W	Positive	chrXV	1061564	1063648	Xu_2009_SUTs_759	chrXV	1061113	1064393	Negative
YOR387C	Negative	chrXV	1069621	1070241	van_Dijk_2011_1444	chrXV	1069593	1070405	Positive
YOR389W	Positive	chrXV	1074213	1076087	van_Dijk_2011_1525	chrXV	1074527	1074851	Negative
YPL003W	Positive	chrXVI	552020	553408	van_Dijk_2011_1626	chrXVI	552433	553174	Negative
YPL014W	Positive	chrXVI	527547	528692	van_Dijk_2011_1625	chrXVI	527401	528634	Negative
YPL015C	Negative	chrXVI	525810	526883	van_Dijk_2011_1566	chrXVI	526402	527226	Positive
YPL016W	Positive	chrXVI	521014	524958	Xu_2009_SUTs_802	chrXVI	522506	522730	Negative
YPL018W	Positive	chrXVI	517651	518760	Xu_2009_CUTs_891	chrXVI	518073	518553	Negative
YPL027W	Positive	chrXVI	499665	500402	Xu_2009_SUTs_800	chrXVI	499433	500209	Negative
YPL029W	Positive	chrXVI	495506	497719	Xu_2009_CUTs_890	chrXVI	497289	497713	Negative
YPL031C	Negative	chrXVI	492018	493037	Xu_2009_SUTs_799	chrXVI	491949	492693	Positive
YPL036W	Positive	chrXVI	482843	485686	Xu_2009_SUTs_798	chrXVI	482010	483033	Negative
YPL038W	Positive	chrXVI	480535	481068	Xu_2009_CUTs_888	chrXVI	480954	481066	Negative
YPL038W-A	Positive	chrXVI	480182	480373	Xu_2009_CUTs_887	chrXVI	480074	480362	Negative
YPL039W	Positive	chrXVI	479225	480175	Xu_2009_CUTs_887	chrXVI	480074	480362	Negative
YPL041C	Negative	chrXVI	475118	475741	Xu_2009_CUTs_886	chrXVI	475174	475702	Positive
YPL052W	Positive	chrXVI	458799	459678	van_Dijk_2011_1621	chrXVI	458979	459861	Negative
YPL054W	Positive	chrXVI	455759	456664	van_Dijk_2011_1620	chrXVI	455776	456628	Negative
YPL055C	Negative	chrXVI	453992	454990	van_Dijk_2011_1560	chrXVI	453363	454233	Positive
YPL056C	Negative	chrXVI	453430	453735	van_Dijk_2011_1560	chrXVI	453363	454233	Positive
YPL057C	Negative	chrXVI	451909	453057	van_Dijk_2011_1559	chrXVI	451227	451960	Positive
YPL059W	Positive	chrXVI	444579	445031	Xu_2009_CUTs_882	chrXVI	444314	445090	Negative
YPL063W	Positive	chrXVI	429939	431369	Xu_2009_CUTs_880	chrXVI	431098	431378	Negative
YPL066W	Positive	chrXVI	426233	427672	van_Dijk_2011_1618	chrXVI	426123	426615	Negative
YPL076W	Positive	chrXVI	410443	411285	Xu_2009_CUTs_879	chrXVI	410618	411650	Negative
YPL077C	Negative	chrXVI	409368	410090	Xu_2009_CUTs_878	chrXVI	409086	409494	Positive
YPL084W	Positive	chrXVI	394038	396572	van_Dijk_2011_1616	chrXVI	394992	395977	Negative
YPL085W	Positive	chrXVI	387067	393654	van_Dijk_2011_1615	chrXVI	393313	393846	Negative
YPL088W	Positive	chrXVI	381965	382993	Xu_2009_CUTs_877	chrXVI	382746	383074	Negative
YPL089C	Negative	chrXVI	379120	381150	Xu_2009_SUTs_788	chrXVI	379182	381006	Positive
YPL094C	Negative	chrXVI	369839	370663	Xu_2009_CUTs_875	chrXVI	369790	370110	Positive
YPL095C	Negative	chrXVI	368071	369441	van_Dijk_2011_1554	chrXVI	368736	369634	Positive
YPL099C	Negative	chrXVI	363520	364068	van_Dijk_2011_1553	chrXVI	363762	364358	Positive
YPL101W	Positive	chrXVI	360209	361579	Xu_2009_SUTs_785	chrXVI	360354	360602	Negative
YPL105C	Negative	chrXVI	352863	355412	van_Dijk_2011_1552	chrXVI	352599	352947	Positive
YPL109C	Negative	chrXVI	345264	347389	Xu_2009_SUTs_782	chrXVI	345090	345994	Positive
YPL110C	Negative	chrXVI	341068	344739	van_Dijk_2011_1548	chrXVI	341119	342042	Positive
YPL111W	Positive	chrXVI	339944	340945	van_Dijk_2011_1614	chrXVI	340099	340656	Negative
YPL122C	Negative	chrXVI	319226	320767	Xu_2009_CUTs_871	chrXVI	319242	319466	Positive
YPL138C	Negative	chrXVI	291366	292427	Xu_2009_CUTs_869	chrXVI	291282	291650	Positive
YPL139C	Negative	chrXVI	289669	291051	Xu_2009_SUTs_779	chrXVI	289410	289698	Positive
YPL141C	Negative	chrXVI	283464	286061	van_Dijk_2011_1546	chrXVI	283617	285634	Positive
YPL154C	Negative	chrXVI	259714	260931	van_Dijk_2011_1545	chrXVI	259666	260827	Positive
YPL158C	Negative	chrXVI	252034	254310	van_Dijk_2011_1544	chrXVI	253686	254564	Positive
YPL161C	Negative	chrXVI	244319	246220	van_Dijk_2011_1543	chrXVI	242996	244365	Positive
YPL162C	Negative	chrXVI	243206	244027	van_Dijk_2011_1543	chrXVI	242996	244365	Positive
YPL171C	Negative	chrXVI	226169	227371	Xu_2009_CUTs_865	chrXVI	226042	226434	Positive
YPL175W	Positive	chrXVI	218630	220088	van_Dijk_2011_1611	chrXVI	218761	219215	Negative
YPL176C	Negative	chrXVI	216012	218363	Xu_2009_CUTs_864	chrXVI	215322	216050	Positive
YPL180W	Positive	chrXVI	205248	207647	Xu_2009_CUTs_863	chrXVI	207238	207646	Negative
YPL181W	Positive	chrXVI	203421	204941	Xu_2009_CUTs_862	chrXVI	204246	204958	Negative
YPL184C	Negative	chrXVI	195950	197788	Xu_2009_SUTs_776	chrXVI	195682	195978	Positive
YPL189C-A	Negative	chrXVI	188307	188513	van_Dijk_2011_1539	chrXVI	188124	188708	Positive
YPL189W	Positive	chrXVI	189154	190983	Xu_2009_CUTs_860	chrXVI	190894	191206	Negative
YPL191C	Negative	chrXVI	183597	184679	Xu_2009_CUTs_858	chrXVI	183474	184458	Positive
YPL192C	Negative	chrXVI	182655	183056	Xu_2009_CUTs_857	chrXVI	182954	183178	Positive
YPL196W	Positive	chrXVI	175043	175864	van_Dijk_2011_1609	chrXVI	175037	175820	Negative
YPL204W	Positive	chrXVI	164276	165760	Xu_2009_SUTs_775	chrXVI	164990	165542	Negative
YPL208W	Positive	chrXVI	157842	159593	Xu_2009_CUTs_854	chrXVI	158758	159574	Negative
YPL216W	Positive	chrXVI	143821	147129	van_Dijk_2011_1608	chrXVI	145323	146913	Negative
YPL221W	Positive	chrXVI	133043	135424	Xu_2009_CUTs_853	chrXVI	134894	135526	Negative
YPL222W	Positive	chrXVI	130162	132228	Xu_2009_CUTs_851	chrXVI	131446	131686	Negative
YPL223C	Negative	chrXVI	128632	129138	van_Dijk_2011_1537	chrXVI	128245	129732	Positive
YPL230W	Positive	chrXVI	115312	116487	Xu_2009_SUTs_771	chrXVI	114365	116373	Negative
YPL231W	Positive	chrXVI	108652	114315	Xu_2009_SUTs_770	chrXVI	108949	109101	Negative
YPL232W	Positive	chrXVI	107275	108147	Xu_2009_CUTs_849	chrXVI	107733	108269	Negative
YPL240C	Negative	chrXVI	96496	98625	van_Dijk_2011_1535	chrXVI	95430	96668	Positive
YPL241C	Negative	chrXVI	95372	96258	van_Dijk_2011_1535	chrXVI	95430	96668	Positive
YPL246C	Negative	chrXVI	84509	85297	Xu_2009_CUTs_846	chrXVI	84473	85537	Positive
YPL248C	Negative	chrXVI	79711	82356	van_Dijk_2011_1533	chrXVI	79332	82598	Positive
YPL249C	Negative	chrXVI	76669	79353	van_Dijk_2011_1533	chrXVI	79332	82598	Positive
YPL250C	Negative	chrXVI	74309	74719	Xu_2009_CUTs_843	chrXVI	74137	74441	Positive
YPL253C	Negative	chrXVI	71063	73006	Xu_2009_SUTs_765	chrXVI	71105	71985	Positive
YPL257W	Positive	chrXVI	63279	63860	van_Dijk_2011_1603	chrXVI	63436	63697	Negative
YPL258C	Negative	chrXVI	53498	55153	van_Dijk_2011_1528	chrXVI	52905	53501	Positive
YPL264C	Negative	chrXVI	43283	44344	van_Dijk_2011_1527	chrXVI	43215	43955	Positive
YPL265W	Positive	chrXVI	41043	42869	van_Dijk_2011_1599	chrXVI	40724	41271	Negative
YPL268W	Positive	chrXVI	35236	37845	van_Dijk_2011_1598	chrXVI	36989	37814	Negative
YPL269W	Positive	chrXVI	33013	34947	Xu_2009_CUTs_840	chrXVI	34693	35013	Negative
YPL274W	Positive	chrXVI	22938	24701	van_Dijk_2011_1597	chrXVI	23721	24674	Negative
YPR001W	Positive	chrXVI	556377	557837	van_Dijk_2011_1627	chrXVI	556307	557686	Negative
YPR003C	Negative	chrXVI	561504	563768	van_Dijk_2011_1568	chrXVI	562900	563557	Positive
YPR005C	Negative	chrXVI	565787	566671	van_Dijk_2011_1569	chrXVI	565318	566834	Positive
YPR011C	Negative	chrXVI	583062	584042	Xu_2009_SUTs_807	chrXVI	583022	584246	Positive
YPR014C	Negative	chrXVI	587189	587518	Xu_2009_SUTs_809	chrXVI	586470	588910	Positive
YPR015C	Negative	chrXVI	590283	591026	Xu_2009_SUTs_813	chrXVI	590470	590934	Positive
YPR023C	Negative	chrXVI	608826	610031	van_Dijk_2011_1575	chrXVI	607529	608920	Positive
YPR026W	Positive	chrXVI	615379	619014	van_Dijk_2011_1631	chrXVI	615705	616126	Negative
YPR027C	Negative	chrXVI	620425	621258	van_Dijk_2011_1576	chrXVI	620156	621908	Positive
YPR030W	Positive	chrXVI	627880	631245	Xu_2009_SUTs_818	chrXVI	627338	629082	Negative
YPR036W	Positive	chrXVI	643836	645272	Xu_2009_SUTs_819	chrXVI	643546	644978	Negative
YPR038W	Positive	chrXVI	646836	647195	Xu_2009_SUTs_821	chrXVI	647114	647610	Negative
YPR039W	Positive	chrXVI	647012	647347	Xu_2009_SUTs_821	chrXVI	647114	647610	Negative
YPR040W	Positive	chrXVI	647305	648375	Xu_2009_SUTs_821	chrXVI	647114	647610	Negative
YPR047W	Positive	chrXVI	657529	658938	van_Dijk_2011_1635	chrXVI	658026	659008	Negative
YPR056W	Positive	chrXVI	671126	672142	Xu_2009_CUTs_900	chrXVI	671466	673522	Negative
YPR057W	Positive	chrXVI	672471	673496	Xu_2009_CUTs_900	chrXVI	671466	673522	Negative
YPR061C	Negative	chrXVI	675977	676882	Xu_2009_CUTs_901	chrXVI	675886	676230	Positive
YPR064W	Positive	chrXVI	678951	679370	van_Dijk_2011_1637	chrXVI	678521	679047	Negative
YPR066W	Positive	chrXVI	681213	682112	Xu_2009_SUTs_823	chrXVI	681210	681962	Negative
YPR068C	Negative	chrXVI	682941	684353	van_Dijk_2011_1578	chrXVI	683968	684370	Positive
YPR072W	Positive	chrXVI	690107	691789	van_Dijk_2011_1639	chrXVI	690845	691556	Negative
YPR073C	Negative	chrXVI	691933	692418	Xu_2009_CUTs_903	chrXVI	691902	692158	Positive
YPR077C	Negative	chrXVI	697131	697502	Xu_2009_CUTs_905	chrXVI	697126	697734	Positive
YPR078C	Negative	chrXVI	697147	698265	van_Dijk_2011_1579	chrXVI	697505	698489	Positive
YPR079W	Positive	chrXVI	698869	700014	Xu_2009_CUTs_906	chrXVI	699481	700025	Negative
YPR083W	Positive	chrXVI	704854	706593	Xu_2009_CUTs_907	chrXVI	706289	706721	Negative
YPR085C	Negative	chrXVI	708497	709828	Xu_2009_SUTs_824	chrXVI	708517	709037	Positive
YPR093C	Negative	chrXVI	719558	720424	Xu_2009_CUTs_908	chrXVI	719237	720605	Positive
YPR098C	Negative	chrXVI	728947	729528	van_Dijk_2011_1580	chrXVI	728970	729429	Positive
YPR113W	Positive	chrXVI	752257	752919	Xu_2009_CUTs_909	chrXVI	752745	753041	Negative
YPR117W	Positive	chrXVI	760025	767494	Xu_2009_CUTs_911	chrXVI	767057	767449	Negative
YPR122W	Positive	chrXVI	782045	785671	Xu_2009_SUTs_827	chrXVI	781971	785379	Negative
YPR124W	Positive	chrXVI	786208	787428	van_Dijk_2011_1645	chrXVI	786651	787701	Negative
YPR127W	Positive	chrXVI	790083	791120	van_Dijk_2011_1646	chrXVI	790039	790770	Negative
YPR134W	Positive	chrXVI	798051	798857	Xu_2009_SUTs_831	chrXVI	797795	799043	Negative
YPR135W	Positive	chrXVI	799234	802017	van_Dijk_2011_1648	chrXVI	799736	800374	Negative
YPR139C	Negative	chrXVI	813156	814058	Xu_2009_SUTs_833	chrXVI	813231	813727	Positive
YPR146C	Negative	chrXVI	825347	825676	van_Dijk_2011_1584	chrXVI	825403	825861	Positive
YPR147C	Negative	chrXVI	825645	826559	van_Dijk_2011_1584	chrXVI	825403	825861	Positive
YPR149W	Positive	chrXVI	829918	830439	van_Dijk_2011_1651	chrXVI	829850	830476	Negative
YPR153W	Positive	chrXVI	833689	834245	Xu_2009_CUTs_915	chrXVI	833483	834075	Negative
YPR160W	Positive	chrXVI	861306	864014	Xu_2009_SUTs_838	chrXVI	863443	864227	Negative
YPR162C	Negative	chrXVI	866715	868304	van_Dijk_2011_1587	chrXVI	866989	867525	Positive
YPR164W	Positive	chrXVI	870703	874926	Xu_2009_CUTs_917	chrXVI	874531	874883	Negative
YPR167C	Negative	chrXVI	876847	877632	van_Dijk_2011_1588	chrXVI	876997	877601	Positive
YPR168W	Positive	chrXVI	878076	878549	Xu_2009_CUTs_920	chrXVI	878155	878499	Negative
YPR169W-A	Positive	chrXVI	883239	883457	van_Dijk_2011_1653	chrXVI	883335	883621	Negative
YPR170C	Negative	chrXVI	882983	883318	van_Dijk_2011_1589	chrXVI	882371	883082	Positive
YPR170W-A	Positive	chrXVI	883378	883563	van_Dijk_2011_1653	chrXVI	883335	883621	Negative
YPR170W-B	Positive	chrXVI	883239	883595	van_Dijk_2011_1653	chrXVI	883335	883621	Negative
YPR172W	Positive	chrXVI	885796	886398	van_Dijk_2011_1654	chrXVI	885565	886144	Negative
YPR174C	Negative	chrXVI	888043	888708	Xu_2009_SUTs_841	chrXVI	888087	888231	Positive
YPR176C	Negative	chrXVI	891101	892078	van_Dijk_2011_1590	chrXVI	891524	892015	Positive
YPR182W	Positive	chrXVI	900194	900454	Xu_2009_CUTs_921	chrXVI	900075	900515	Negative
YPR183W	Positive	chrXVI	900755	901558	Xu_2009_CUTs_922	chrXVI	901107	901547	Negative
YPR194C	Negative	chrXVI	924304	926937	van_Dijk_2011_1591	chrXVI	924140	928552	Positive
YPR195C	Negative	chrXVI	927965	928294	van_Dijk_2011_1591	chrXVI	924140	928552	Positive
YPR196W	Positive	chrXVI	931376	932788	van_Dijk_2011_1656	chrXVI	930065	931576	Negative
YPR199C	Negative	chrXVI	938148	939032	van_Dijk_2011_1594	chrXVI	938531	939063	Positive
YPR200C	Negative	chrXVI	939279	939671	Xu_2009_CUTs_925	chrXVI	939215	939687	Positive
YPR201W	Positive	chrXVI	939922	941136	van_Dijk_2011_1658	chrXVI	939842	941207	Negative

## Sheet: S11B
Data	Study Accession	Accession II	Name	Differential Expression Method	Correlation cutoff
TTseq (dbp2 Vs WT)			dbp2 replicate 1	Differential Expression was determined between dbp2 vs WT using edgeR	Correlation was determined using R-package PerformanceAnalytics and with regions satisfying cutoff FDR < 0.25 for both gene and non-coding transcripts
			dbp2 replicate 2
			dbp2 replicate 3
			WT replicate 1
			WT replicate 2
			WT replicate 3
dbp2 Vs WT	GEO: GSE106479	GSM2838611	dbp2∆-untreated replicate 1	Differential Expression was determined between dbp2 vs WT using edgeR	Correlation was determined using R-package PerformanceAnalytics and with regions satisfying cutoff FDR < 0.25 for both gene and non-coding transcripts
		GSM2838612	dbp2∆-untreated replicate 2
		GSM2838605	WT-untreated replicate 1
		GSM2838606	WT-untreated replicate 2
		GSM2838607	WT-untreated replicate 3
xrn1 null vs WT	NCBI SRA: SRP005955 NCBI BioProject: PRJNA79991	SRR927151	WTRiboR1	Differential Expression was determined between xrn1 vs WT using NOISeq (lack of replicates)	Correlation was determined using R-package PerformanceAnalytics and with regions satisfying cutoff "probability of DE" > 85% for both gene and non-coding transcripts
		SRR927152	WTRiboR1
		SRR927162	xrn1RiboR1
		SRR927164	xrn1RiboR1
